# Supplementary material for: 7-Chloro-4-[(E)-2-(4-methoxy­benzyl­idene)hydrazin-1-yl]quinoline monohydrate
Source: Acta Crystallogr Sect E Struct Rep Online. 2010 Feb 27;66(Pt 3):o696–7. doi: 10.1107/S1600536810006598 (PMC2983656; doi:10.1107/S1600536810006598)
Supplement: Supplementary file 2 [file e-66-0o696-Isup2.hkl]

#
# h,k,l, Fc-squared, Fo-squared, sigma(Fo-squared) and status flag
#
data_I
_shelx_title ' pqui170 in P-1'
_shelx_refln_list_code          4
_shelx_F_calc_maximum      171.35
_exptl_crystal_F_000       344.00
_reflns_d_resolution_high  0.8410
 
loop_
 _symmetry_equiv_pos_as_xyz
 'x, y, z'
 '-x, -y, -z'
 
_cell_length_a     7.0086
_cell_length_b     9.2384
_cell_length_c    13.3701
_cell_angle_alpha 100.026
_cell_angle_beta  103.903
_cell_angle_gamma 107.000
 
_shelx_F_squared_multiplier     1.000
 
loop_
 _refln_index_h
 _refln_index_k
 _refln_index_l
 _refln_F_squared_calc
 _refln_F_squared_meas
 _refln_F_squared_sigma
 _refln_observed_status
   1   0   0        6.45       -2.19      1.46 o
   2   0   0    26967.71    26583.40    652.92 o
   3   0   0       38.66       32.12      3.66 o
   4   0   0      618.16      660.92     22.17 o
   5   0   0       97.95      108.14      7.43 o
   6   0   0       22.89       24.66      7.29 o
   7   0   0        0.86       -5.97     13.36 o
  -7   1   0       27.08       35.48      8.69 o
  -6   1   0       15.41       34.62     12.26 o
  -5   1   0        8.08        5.26      5.98 o
  -4   1   0      135.42      115.94      6.82 o
  -3   1   0      205.11      192.33      6.61 o
  -2   1   0      129.20      126.27      4.67 o
  -1   1   0       36.16       43.22      2.00 o
   1   1   0     3909.75     3715.31     86.09 o
   2   1   0       29.03       21.51      3.33 o
   3   1   0     1198.21     1233.01     29.31 o
   4   1   0      236.05      201.66      9.04 o
   5   1   0        3.42       -4.23      2.82 o
   6   1   0       30.22       33.32      9.03 o
   7   1   0        1.54       -5.40      8.50 o
  -7   2   0        9.10       21.40     10.57 o
  -6   2   0      181.62      172.40     11.70 o
  -5   2   0        0.10        1.74      3.58 o
  -4   2   0      180.57      189.04      7.57 o
  -3   2   0     1423.59     1554.25     34.14 o
  -2   2   0      382.57      416.03     10.05 o
  -1   2   0     2626.41     2648.89     61.25 o
   0   2   0      947.85      866.00     17.93 o
   1   2   0      341.34      346.15      8.73 o
   2   2   0       15.73       18.22      2.81 o
   3   2   0      511.41      497.81     12.67 o
   4   2   0       77.15       64.88      4.78 o
   5   2   0        0.01        3.18      4.02 o
   6   2   0        0.03        5.95     16.71 o
  -8   3   0        2.39       29.88     17.00 o
  -7   3   0        0.11       -3.34     22.31 o
  -6   3   0       12.74        8.06      5.45 o
  -5   3   0      220.73      226.42     11.93 o
  -4   3   0      926.27      964.23     27.94 o
  -3   3   0       49.77       72.14      4.17 o
  -2   3   0     2450.34     2381.77     52.27 o
  -1   3   0      190.42      162.66      6.22 o
   0   3   0      273.67      266.00     10.43 o
   1   3   0      180.12      179.73      4.90 o
   2   3   0       16.26       14.40      3.29 o
   3   3   0      187.17      207.18      9.13 o
   4   3   0       30.42       45.11      5.26 o
   5   3   0       45.03       29.62      7.98 o
  -8   4   0       41.89       58.00     23.88 o
  -7   4   0       26.09       27.31      8.64 o
  -6   4   0       90.28       95.72      7.32 o
  -5   4   0      348.35      373.65     22.21 o
  -4   4   0        4.58        6.91      3.45 o
  -3   4   0        9.05       18.44      3.42 o
  -2   4   0       13.41        7.58      2.87 o
  -1   4   0     1506.74     1427.68     31.94 o
   0   4   0      201.97      203.29      6.01 o
   1   4   0      353.98      354.48     11.32 o
   2   4   0        7.89       -1.29      5.57 o
   3   4   0       67.84       61.01      4.77 o
   4   4   0      280.54      327.85     13.08 o
   5   4   0       85.03      109.15      9.32 o
  -8   5   0       54.37      110.74     16.80 o
  -7   5   0       40.52       58.16     13.20 o
  -6   5   0       43.69       61.78      9.46 o
  -5   5   0      254.64      260.88     14.04 o
  -4   5   0      225.54      236.17      9.83 o
  -3   5   0       63.29       58.60      3.62 o
  -2   5   0      331.21      361.54     10.74 o
  -1   5   0      313.56      282.97      9.31 o
   0   5   0      327.66      301.89      8.59 o
   1   5   0      179.45      165.91      6.60 o
   2   5   0      298.73      281.67     16.68 o
   3   5   0       16.47        6.69      3.24 o
   4   5   0       11.36       15.74      6.37 o
   5   5   0       24.44       19.31      9.26 o
  -7   6   0       10.41       -9.47      8.28 o
  -6   6   0      271.19      277.87     15.91 o
  -5   6   0       21.38       33.09      6.87 o
  -4   6   0        1.99        1.49      5.33 o
  -3   6   0      195.82      213.03     11.79 o
  -2   6   0      188.96      177.04      8.93 o
  -1   6   0      250.98      272.34     10.56 o
   0   6   0      151.00      130.82      5.89 o
   1   6   0      222.38      238.33     15.55 o
   2   6   0      848.05      866.88     27.87 o
   3   6   0      858.56      942.81     39.45 o
   4   6   0      370.58      417.55     26.15 o
  -7   7   0      108.81       75.94     10.42 o
  -6   7   0       10.74        6.26      7.13 o
  -5   7   0      658.38      664.16     32.42 o
  -4   7   0        8.22        7.07      4.50 o
  -3   7   0      665.09      649.87     25.44 o
  -2   7   0       34.59       24.44      8.23 o
  -1   7   0       49.23       49.74      4.09 o
   0   7   0      625.09      695.27     28.93 o
   1   7   0      130.24      148.67     12.22 o
   2   7   0      735.79      803.37     40.82 o
   3   7   0      441.14      456.75     21.71 o
  -7   8   0       50.58       22.87     13.36 o
  -6   8   0       21.63       -1.23      8.37 o
  -5   8   0        7.60       18.29      9.05 o
  -4   8   0       40.73       52.05      7.32 o
  -3   8   0       51.64       51.94      6.03 o
  -2   8   0       20.07       20.95      6.89 o
  -1   8   0       19.58       25.83      4.25 o
   0   8   0      162.28      147.53      9.52 o
   1   8   0        1.45       14.27      6.81 o
   2   8   0      188.01      241.02     15.04 o
   3   8   0       92.59      127.12     11.81 o
  -6   9   0       39.71       42.11      9.85 o
  -5   9   0       51.10       67.98      8.40 o
  -4   9   0       25.28       14.18      7.11 o
  -3   9   0       60.02       70.67      6.64 o
  -2   9   0        6.60       -4.58      6.30 o
  -1   9   0       53.15       62.91      5.60 o
   0   9   0        5.92        8.71      6.62 o
   1   9   0       83.79       54.28     10.92 o
  -5  10   0        0.01       -6.66      7.39 o
  -4  10   0        6.23       21.76      7.94 o
  -3  10   0       34.74       38.22      6.82 o
  -2  10   0      173.98      169.84     13.38 o
  -1  10   0        0.13        9.51      7.03 o
   0  10   0       40.48       30.06      8.29 o
   0 -10   1      148.61      150.87     14.46 o
   1 -10   1       39.13       31.69     10.13 o
   2 -10   1        2.88       19.54      6.67 o
   3 -10   1        1.28        6.19      5.29 o
   4 -10   1        1.32       20.48      7.41 o
   5 -10   1       16.29       22.36      9.48 o
  -2  -9   1        0.04        2.63     14.47 o
  -1  -9   1        4.23        2.39     11.30 o
   0  -9   1        4.13      -15.86     10.57 o
   1  -9   1       55.05       52.84      5.21 o
   2  -9   1       65.08       72.98      6.35 o
   3  -9   1        5.14       -3.02     11.06 o
   4  -9   1       27.62       42.69     10.33 o
   5  -9   1       38.40       37.64      7.88 o
   6  -9   1       11.55       19.29     14.68 o
  -3  -8   1       81.55       95.31      9.67 o
  -2  -8   1        5.62        3.21      6.89 o
  -1  -8   1       16.62        2.05      6.43 o
   0  -8   1       22.19       20.60      3.09 o
   1  -8   1       82.07       86.12      6.28 o
   2  -8   1        3.91       -0.96      5.41 o
   3  -8   1        2.50       14.24      5.47 o
   4  -8   1        0.02        2.76      8.21 o
   5  -8   1       33.43       20.86      7.92 o
   6  -8   1       57.42       72.86     11.12 o
   7  -8   1        0.31      -10.21     21.78 o
  -4  -7   1      350.37      313.11     24.27 o
  -3  -7   1       15.24       16.63      6.15 o
  -2  -7   1       78.13       69.00      8.00 o
  -1  -7   1       59.24       54.19      7.37 o
   0  -7   1       92.12       87.33      8.88 o
   1  -7   1      376.56      396.37     22.07 o
   2  -7   1       60.78       59.65      6.47 o
   3  -7   1       27.91       33.52      9.15 o
   4  -7   1       34.06       26.61      5.41 o
   5  -7   1       75.64       67.36      7.99 o
   6  -7   1       63.76       70.33      7.59 o
   7  -7   1        2.26       -3.77     19.60 o
  -4  -6   1      188.28      241.60     15.48 o
  -3  -6   1        0.15        9.75      4.18 o
  -2  -6   1       13.59       17.80      4.44 o
  -1  -6   1        0.65       -4.54      4.37 o
   0  -6   1       64.95       38.56      4.44 o
   1  -6   1      696.69      726.00     23.85 o
   2  -6   1       57.96       80.92      6.41 o
   3  -6   1      544.66      577.93     24.37 o
   4  -6   1      179.22      202.37      9.88 o
   5  -6   1       21.39       12.53      5.20 o
   6  -6   1        9.43        4.37      5.79 o
   7  -6   1       14.71       51.33     13.09 o
  -5  -5   1      236.89      273.65     23.91 o
  -4  -5   1      177.90      205.55     16.86 o
  -3  -5   1        0.04        6.02     11.36 o
  -2  -5   1       16.82       13.92      3.72 o
  -1  -5   1      304.73      324.52     11.27 o
   0  -5   1      255.34      238.20      6.47 o
   1  -5   1        9.78       12.45      3.34 o
   2  -5   1      382.52      415.85     11.45 o
   3  -5   1       65.79       58.44      4.62 o
   4  -5   1     1087.85     1163.94     40.44 o
   5  -5   1        9.60        9.67     10.64 o
   6  -5   1      111.87       92.58      8.61 o
   7  -5   1       27.10       31.54      9.10 o
  -6  -4   1        9.36       26.93      9.28 o
  -5  -4   1      196.49      185.36     13.88 o
  -4  -4   1      122.28      102.80      8.96 o
  -3  -4   1      489.41      520.06     18.13 o
  -2  -4   1       41.50       38.87      4.60 o
  -1  -4   1      192.19      160.68      5.69 o
   0  -4   1      377.40      368.33      9.49 o
   1  -4   1      667.45      633.46     14.95 o
   2  -4   1        0.15        6.15      2.84 o
   3  -4   1      496.57      505.15     26.24 o
   4  -4   1      482.10      477.97     15.72 o
   5  -4   1        0.17        1.53      3.22 o
   6  -4   1      123.91      135.82      9.78 o
   7  -4   1        0.05       13.73      8.81 o
  -6  -3   1       82.59       65.11     11.43 o
  -5  -3   1       98.83       70.89      6.98 o
  -4  -3   1        0.17       -3.07      3.51 o
  -3  -3   1        9.89        7.93      2.20 o
  -2  -3   1        0.64        1.42      1.42 o
  -1  -3   1        7.65        0.57      2.56 o
   0  -3   1      607.72      566.63     14.66 o
   1  -3   1     1896.53     1909.40     46.28 o
   2  -3   1      201.41      179.40      5.40 o
   3  -3   1      872.88      853.18     26.73 o
   4  -3   1       37.73       46.75      4.64 o
   5  -3   1        2.23       -1.59      4.47 o
   6  -3   1        0.19        7.19      6.19 o
   7  -3   1        3.27       12.06      6.51 o
  -7  -2   1        0.57       29.15     26.08 o
  -6  -2   1        5.97        1.95     14.67 o
  -5  -2   1       77.47       74.66      4.77 o
  -4  -2   1        1.06        2.58      3.42 o
  -3  -2   1       33.77       27.20      4.10 o
  -2  -2   1       62.77       54.40      3.40 o
  -1  -2   1     2021.42     1947.65     47.30 o
   0  -2   1      821.67      772.13     21.52 o
   1  -2   1      315.00      306.57      8.55 o
   2  -2   1       20.46       27.59      5.09 o
   3  -2   1       25.82       22.78      2.75 o
   4  -2   1      224.67      217.36     10.51 o
   5  -2   1       88.77       83.95      7.61 o
   6  -2   1       46.97       62.79      5.17 o
   7  -2   1       53.74       86.27     12.21 o
  -7  -1   1       83.49       96.18     24.94 o
  -6  -1   1       10.56       18.75      8.91 o
  -5  -1   1      376.17      351.50     16.17 o
  -4  -1   1      233.33      228.55      7.57 o
  -3  -1   1        1.86        2.56      2.47 o
  -2  -1   1     1553.07     1527.93     32.50 o
  -1  -1   1     4026.54     3958.00     91.67 o
   1  -1   1     1173.14     1153.49     33.75 o
   2  -1   1      146.77      174.94      7.27 o
   3  -1   1      392.49      353.18     11.49 o
   4  -1   1        3.60       -3.54      2.45 o
   5  -1   1       89.77       80.58      6.72 o
   6  -1   1      126.48       86.82     14.40 o
   7  -1   1        1.50       -0.26     13.17 o
  -7   0   1        1.21       -0.52      5.46 o
  -6   0   1      139.77      115.75     12.40 o
  -5   0   1      311.26      316.40     13.78 o
  -4   0   1     2505.17     2587.31     75.84 o
  -3   0   1      596.03      598.51     16.85 o
  -2   0   1     6711.61     6646.27    194.36 o
  -1   0   1       16.38       10.20      4.30 o
   1   0   1        9.51        9.61      2.24 o
   2   0   1        4.44       -1.39      3.32 o
   3   0   1      452.63      441.63     14.41 o
   4   0   1      319.73      314.03     14.21 o
   5   0   1      115.72      124.38      9.42 o
   6   0   1       94.45      121.18      9.38 o
   7   0   1       33.52       68.53     13.72 o
  -7   1   1        0.06       -6.17      6.31 o
  -6   1   1      812.01      794.63     31.57 o
  -5   1   1       34.82       30.30      3.48 o
  -4   1   1     8799.15     9293.79    242.67 o
  -3   1   1       77.14       69.97      4.09 o
  -2   1   1    29361.68    29806.15    807.89 o
  -1   1   1        0.88        3.30      1.20 o
   0   1   1     4819.61     4562.33     91.37 o
   1   1   1       40.16       51.91      3.03 o
   2   1   1      482.34      486.33     12.88 o
   3   1   1       68.01       61.94      5.33 o
   4   1   1        7.82        4.96      2.85 o
   5   1   1       47.40       41.69      4.35 o
   6   1   1       53.59       76.85     11.26 o
   7   1   1       57.58       28.81      8.86 o
  -8   2   1        8.85      -12.64      9.58 o
  -7   2   1        4.17        6.67      5.67 o
  -6   2   1       94.99       82.85      5.25 o
  -5   2   1       34.99       24.89      3.54 o
  -4   2   1      159.12      131.55      5.23 o
  -3   2   1      599.54      596.37     14.48 o
  -2   2   1        0.33        4.68      2.28 o
  -1   2   1     4856.22     4841.52    103.95 o
   0   2   1      281.97      251.70      6.11 o
   1   2   1      514.32      507.83     12.15 o
   2   2   1      129.01      113.69      6.34 o
   3   2   1      196.39      179.02      6.21 o
   4   2   1      118.69      121.54      7.19 o
   5   2   1       51.03       41.87      4.68 o
   6   2   1      166.52      194.89     18.29 o
  -8   3   1        9.58        2.62     11.44 o
  -7   3   1        8.49        3.88      6.55 o
  -6   3   1       40.71       48.53      4.90 o
  -5   3   1      314.63      290.43     16.15 o
  -4   3   1      121.22      101.84      4.86 o
  -3   3   1      115.04      117.09      4.31 o
  -2   3   1       24.41       13.09      4.09 o
  -1   3   1     1748.37     1684.58     37.97 o
   0   3   1      334.78      344.33      8.66 o
   1   3   1      775.85      780.09     17.58 o
   2   3   1      237.39      246.71      8.14 o
   3   3   1       37.01       14.94      4.16 o
   4   3   1       21.50       21.59      3.14 o
   5   3   1       21.10       13.25      7.38 o
   6   3   1       32.18       32.86      9.86 o
  -8   4   1        4.89       25.22      8.64 o
  -7   4   1      124.23      100.31      9.32 o
  -6   4   1      128.53      132.21      6.80 o
  -5   4   1       14.24       20.06      4.43 o
  -4   4   1       46.13       42.36      3.54 o
  -3   4   1      458.09      435.99     10.97 o
  -2   4   1      189.86      179.87      7.10 o
  -1   4   1       33.25       39.72      4.12 o
   0   4   1       22.22       18.40      2.68 o
   1   4   1       39.01       42.11      5.30 o
   2   4   1       20.32       12.95      2.40 o
   3   4   1      460.47      515.87     17.32 o
   4   4   1       53.74       58.45      5.75 o
   5   4   1      226.94      251.48     19.60 o
  -8   5   1        1.72        2.56      5.54 o
  -7   5   1       85.16       61.94      8.79 o
  -6   5   1       21.22       33.96      4.75 o
  -5   5   1       42.85       45.86      5.15 o
  -4   5   1        0.09       -0.98      3.81 o
  -3   5   1      434.56      391.99     10.42 o
  -2   5   1       52.46       38.72      4.19 o
  -1   5   1      133.42       90.05      6.11 o
   0   5   1      234.52      223.07      6.56 o
   1   5   1     1104.68     1092.56     37.15 o
   2   5   1      593.50      575.46     16.87 o
   3   5   1      595.59      602.46     19.49 o
   4   5   1       29.13       60.81     12.50 o
   5   5   1      272.55      264.14     19.45 o
  -7   6   1        0.35       -0.96     10.34 o
  -6   6   1       79.35       83.56      7.20 o
  -5   6   1       84.59       65.33      9.32 o
  -4   6   1        0.78        9.77      6.12 o
  -3   6   1      425.30      414.23     22.76 o
  -2   6   1     1041.59      967.45     24.78 o
  -1   6   1       59.68       57.99      4.77 o
   0   6   1      552.89      544.80     17.22 o
   1   6   1        7.25        9.51      3.16 o
   2   6   1       12.99       15.95      7.25 o
   3   6   1      105.07      115.42     10.95 o
   4   6   1       31.06       43.46      8.89 o
  -7   7   1        3.46       29.91      8.39 o
  -6   7   1        1.57       13.11      4.93 o
  -5   7   1        9.53       13.84      7.81 o
  -4   7   1       24.80       18.83      5.17 o
  -3   7   1      202.62      211.58     12.97 o
  -2   7   1     1311.37     1308.18     41.03 o
  -1   7   1     1740.77     1748.53     41.13 o
   0   7   1     1914.63     1999.80     59.42 o
   1   7   1     1643.56     1716.71     62.39 o
   2   7   1      512.15      539.97     25.38 o
   3   7   1      155.65      120.96     11.93 o
  -7   8   1      174.97      176.19     16.13 o
  -6   8   1       45.31       46.59     11.39 o
  -5   8   1       37.33       35.49      7.97 o
  -4   8   1      176.63      162.62     11.96 o
  -3   8   1       46.83       53.19      8.06 o
  -2   8   1      620.22      644.75     24.60 o
  -1   8   1       18.99       27.50      5.86 o
   0   8   1      239.16      259.91     13.64 o
   1   8   1      194.21      158.12     12.77 o
   2   8   1        2.36       -5.44     10.30 o
  -6   9   1        2.74       34.77     11.33 o
  -5   9   1       34.60       43.52      7.55 o
  -4   9   1        0.19        4.01      6.68 o
  -3   9   1       10.95       12.22      8.00 o
  -2   9   1      102.36       98.85      6.83 o
  -1   9   1       11.52        9.52      3.53 o
   0   9   1       21.75        3.85      6.72 o
   1   9   1      165.44      197.41     13.11 o
  -5  10   1        1.23       -4.85      8.03 o
  -4  10   1      132.90      133.11     12.90 o
  -3  10   1      131.05      138.58     12.12 o
  -2  10   1       33.05       36.76      5.12 o
  -1  10   1       78.21       88.61      9.96 o
   0 -10   2       42.78       34.87      7.38 o
   1 -10   2        2.75        6.82     11.40 o
   2 -10   2        0.74       30.50      7.93 o
   3 -10   2        6.18       31.95      7.93 o
   4 -10   2       15.00       18.04      7.66 o
   5 -10   2       64.27       75.58     13.77 o
  -2  -9   2        1.44        6.50      5.68 o
  -1  -9   2        1.34       24.21     11.62 o
   0  -9   2       86.00       84.43     12.11 o
   1  -9   2       42.94       43.34      7.08 o
   2  -9   2        2.59       21.96     11.42 o
   3  -9   2       12.31        6.66      7.37 o
   4  -9   2       27.43       34.12      9.19 o
   5  -9   2       19.89       28.01     11.63 o
   6  -9   2        9.37       -6.92      6.68 o
  -3  -8   2        3.72       39.44     10.16 o
  -2  -8   2        8.42       -1.23      8.26 o
  -1  -8   2        7.42        2.35      9.38 o
   0  -8   2        3.35       -0.81      3.81 o
   1  -8   2      155.60      159.37     13.44 o
   2  -8   2       33.17       23.40      5.28 o
   3  -8   2      205.49      204.95     13.93 o
   4  -8   2      107.44      101.51     12.12 o
   5  -8   2        1.81        0.85      5.51 o
   6  -8   2        4.55       -3.14      7.07 o
  -4  -7   2        9.38        6.91     13.29 o
  -3  -7   2       37.78       15.16      9.72 o
  -2  -7   2        4.00        5.43      9.05 o
  -1  -7   2      262.12      244.71     15.93 o
   0  -7   2       18.58       18.16      3.69 o
   1  -7   2       22.12        5.12      6.14 o
   2  -7   2        8.77       13.54      5.42 o
   3  -7   2        0.27       19.27      5.07 o
   4  -7   2      131.59      136.10      8.40 o
   5  -7   2       78.04       83.43      8.44 o
   6  -7   2        2.97        1.09      6.23 o
   7  -7   2       36.93       62.50     13.15 o
  -5  -6   2        0.63        2.09      8.76 o
  -4  -6   2       58.50       50.97     11.89 o
  -3  -6   2       14.14       11.29      5.53 o
  -2  -6   2      343.44      397.42     18.56 o
  -1  -6   2       64.85       63.34      5.90 o
   0  -6   2       44.02       42.64      3.82 o
   1  -6   2      204.98      178.27      7.30 o
   2  -6   2        3.22        2.02      2.90 o
   3  -6   2      452.61      431.95     18.19 o
   4  -6   2       21.76       11.04      4.26 o
   5  -6   2        0.63       17.13      6.57 o
   6  -6   2        9.10       10.89      6.72 o
   7  -6   2        4.54       10.43      7.08 o
  -5  -5   2        0.03       -7.49      5.51 o
  -4  -5   2        1.20        1.83      4.69 o
  -3  -5   2      131.15      107.94      7.87 o
  -2  -5   2       11.02       16.82      5.54 o
  -1  -5   2     2038.53     2147.47     57.56 o
   0  -5   2      936.68      976.09     26.77 o
   1  -5   2     2089.44     2334.23     57.11 o
   2  -5   2      757.29      820.23     24.81 o
   3  -5   2      301.90      327.01     12.26 o
   4  -5   2        5.09        5.58      4.95 o
   5  -5   2      186.60      204.58     12.06 o
   6  -5   2        1.15       13.47      6.35 o
   7  -5   2       96.62       84.41     11.42 o
  -6  -4   2        6.23       -4.53      6.75 o
  -5  -4   2      124.51      134.29     12.08 o
  -4  -4   2       57.36       48.45      4.07 o
  -3  -4   2      297.12      304.85     11.90 o
  -2  -4   2        1.25        5.33      2.68 o
  -1  -4   2       25.55       23.07      4.04 o
   0  -4   2     2359.23     2479.35     56.67 o
   1  -4   2       15.43       14.13      3.52 o
   2  -4   2     2683.72     2865.19     72.33 o
   3  -4   2       48.08       29.35      3.90 o
   4  -4   2       64.85       56.66      6.41 o
   5  -4   2        9.64        9.12      3.76 o
   6  -4   2        1.10       36.61     12.84 o
   7  -4   2       16.04       10.36      5.90 o
  -6  -3   2       40.43       42.76      8.13 o
  -5  -3   2        0.24        1.12      3.00 o
  -4  -3   2       19.23       21.80      3.34 o
  -3  -3   2      454.51      468.10     17.09 o
  -2  -3   2      655.30      649.80     14.44 o
  -1  -3   2     3721.59     3680.81     98.33 o
   0  -3   2       15.75       11.69      2.63 o
   1  -3   2     1226.20     1293.33     34.61 o
   2  -3   2      222.01      222.84      9.18 o
   3  -3   2       48.71       32.77      4.09 o
   4  -3   2        6.25       -5.50      3.67 o
   5  -3   2        2.36        3.69      5.39 o
   6  -3   2        8.66       19.55      9.84 o
   7  -3   2       29.23       23.09     11.50 o
  -7  -2   2       10.91       30.01     24.52 o
  -6  -2   2        8.24        8.51     12.10 o
  -5  -2   2      101.04       99.01      9.12 o
  -4  -2   2        2.34        0.86      3.41 o
  -3  -2   2      222.42      207.87      6.47 o
  -2  -2   2      110.91       96.33      3.23 o
  -1  -2   2       70.72       71.25      3.16 o
   0  -2   2       63.72       65.36      2.79 o
   1  -2   2        9.82       13.59      3.08 o
   2  -2   2      453.34      463.42     14.62 o
   3  -2   2      412.34      426.45     20.07 o
   4  -2   2        7.48        3.75      2.79 o
   5  -2   2       14.30       17.40      4.64 o
   6  -2   2       29.30       31.10      6.13 o
   7  -2   2       21.62       27.52      9.09 o
  -7  -1   2       43.51       35.54      6.20 o
  -6  -1   2       22.81       19.49      3.28 o
  -5  -1   2       82.61       93.18      7.23 o
  -4  -1   2        8.80        7.59      3.69 o
  -3  -1   2      682.03      682.76     18.20 o
  -2  -1   2      389.78      373.11     12.63 o
  -1  -1   2        9.22       16.95      3.59 o
   0  -1   2       32.02       41.80      2.08 o
   1  -1   2      222.39      205.79      6.93 o
   2  -1   2       10.21        9.15      2.62 o
   3  -1   2      138.64      124.28      5.46 o
   4  -1   2       41.75       40.99      3.60 o
   5  -1   2       34.49       35.90      4.46 o
   6  -1   2       12.69       17.11      8.70 o
   7  -1   2        0.47       -0.26     14.13 o
  -7   0   2       12.57      -14.49      9.66 o
  -6   0   2      896.04      897.37     28.71 o
  -5   0   2      289.67      296.83     10.03 o
  -4   0   2     1832.85     1911.00     46.23 o
  -3   0   2     1736.23     1779.91     38.68 o
  -2   0   2     1086.08     1169.73     53.37 o
  -1   0   2       41.53       36.45      1.61 o
   0   0   2      475.26      475.38     14.14 o
   1   0   2     2951.99     2762.71     73.08 o
   2   0   2        0.07        1.26      2.30 o
   3   0   2      156.42      157.56      8.13 o
   4   0   2      356.81      362.37     17.88 o
   5   0   2        0.45        7.12      3.49 o
   6   0   2      179.34      132.64     13.96 o
  -8   1   2      282.87      242.74     25.37 o
  -7   1   2      259.58      236.10     26.15 o
  -6   1   2      850.77      824.31     22.70 o
  -5   1   2      372.63      345.50     10.31 o
  -4   1   2      160.18      148.50      6.10 o
  -3   1   2      209.01      227.97      5.88 o
  -2   1   2     2625.02     2571.86     55.65 o
  -1   1   2      649.34      664.04     12.18 o
   0   1   2     1201.87     1187.47     25.75 o
   1   1   2      617.41      629.53     15.90 o
   2   1   2      655.79      653.19     15.78 o
   3   1   2       10.78       13.30      2.44 o
   4   1   2      199.85      185.03     13.04 o
   5   1   2        1.09        0.80      4.60 o
   6   1   2        6.90       56.18     22.87 o
  -8   2   2      559.48      476.50     28.33 o
  -7   2   2        0.96       -0.27      5.68 o
  -6   2   2     2369.48     2489.34     61.23 o
  -5   2   2       21.51       22.70      1.99 o
  -4   2   2     3370.47     3441.57     93.29 o
  -3   2   2      117.81       82.99      3.99 o
  -2   2   2      196.18      193.46      4.89 o
  -1   2   2       96.04       94.79      4.32 o
   0   2   2        2.27        2.21      2.19 o
   1   2   2       82.64       61.84      3.08 o
   2   2   2      946.27      912.54     22.28 o
   3   2   2      152.98      163.98      6.77 o
   4   2   2      572.19      554.00     25.56 o
   5   2   2       57.32       58.64      7.19 o
   6   2   2      104.19       79.27     14.50 o
  -8   3   2      341.61      328.28     39.57 o
  -7   3   2        5.01        2.29      4.20 o
  -6   3   2      510.10      482.27     18.95 o
  -5   3   2      574.47      558.32     21.01 o
  -4   3   2      367.51      395.26     11.31 o
  -3   3   2     2051.92     2146.79     43.21 o
  -2   3   2      838.38      775.86     24.66 o
  -1   3   2       26.75       26.62      3.02 o
   0   3   2       57.29       40.87      2.67 o
   1   3   2      563.76      536.35     12.31 o
   2   3   2      466.47      517.84     15.92 o
   3   3   2        8.01        0.87      2.86 o
   4   3   2      182.75      168.32      9.38 o
   5   3   2       35.45       46.72      7.24 o
  -8   4   2        0.02       -7.55     14.61 o
  -7   4   2      112.73       95.67      8.96 o
  -6   4   2       31.42       22.01      4.61 o
  -5   4   2       28.95       26.63      3.76 o
  -4   4   2      183.65      173.59      6.36 o
  -3   4   2      198.44      180.39      5.75 o
  -2   4   2        0.03        3.74      2.29 o
  -1   4   2        9.51       11.61      2.26 o
   0   4   2        9.07       19.56      3.24 o
   1   4   2      501.84      541.11     13.47 o
   2   4   2      140.20      130.76      7.53 o
   3   4   2       35.79       43.98      4.40 o
   4   4   2       23.59       33.03      5.97 o
   5   4   2       17.23       55.12      7.48 o
  -8   5   2       47.96       31.42     15.45 o
  -7   5   2       50.48       62.73      9.71 o
  -6   5   2        6.86       11.84      4.17 o
  -5   5   2       95.19       65.99      7.84 o
  -4   5   2        0.94        0.29      3.30 o
  -3   5   2      101.59       97.62     10.59 o
  -2   5   2      200.99      177.79      6.45 o
  -1   5   2       29.08       24.64      4.12 o
   0   5   2      159.91      161.35      6.71 o
   1   5   2      139.88      134.71      6.30 o
   2   5   2       42.41       34.84      3.68 o
   3   5   2       20.14       15.15      4.85 o
   4   5   2       26.46       61.21      9.25 o
  -8   6   2        3.81       14.22     12.07 o
  -7   6   2       80.79       76.58     11.45 o
  -6   6   2      104.04       97.65      8.14 o
  -5   6   2       55.53       38.01     11.08 o
  -4   6   2      198.25      190.27     11.33 o
  -3   6   2      450.90      424.63     12.71 o
  -2   6   2       95.95       98.52      5.28 o
  -1   6   2     1160.81     1179.35     32.86 o
   0   6   2      351.65      387.73     14.98 o
   1   6   2      398.78      431.70     16.71 o
   2   6   2        2.63        1.96     10.91 o
   3   6   2      112.66       85.83     10.66 o
   4   6   2       30.87       52.83     19.00 o
  -7   7   2        0.07       13.96     12.77 o
  -6   7   2      139.52      119.23      9.35 o
  -5   7   2        3.91       13.38      5.35 o
  -4   7   2     1136.49     1125.82     40.11 o
  -3   7   2      123.66      102.61      7.86 o
  -2   7   2      460.21      454.35     15.25 o
  -1   7   2        0.41       -3.55      5.14 o
   0   7   2       16.25       17.18      3.58 o
   1   7   2      236.89      239.05     15.33 o
   2   7   2       13.86       28.50     11.94 o
   3   7   2       74.88       65.49      9.83 o
  -7   8   2        9.48        8.29      9.20 o
  -6   8   2      356.59      338.54     22.59 o
  -5   8   2      164.42      175.43     11.18 o
  -4   8   2     1393.74     1491.18     52.97 o
  -3   8   2      945.52      903.80     37.02 o
  -2   8   2      970.91      962.56     39.15 o
  -1   8   2      492.84      524.35     17.36 o
   0   8   2       87.25       80.75      6.82 o
   1   8   2        7.80       -0.83      8.15 o
   2   8   2        1.65       43.36     11.74 o
  -6   9   2       69.05       53.86      8.78 o
  -5   9   2       13.59       20.21      5.21 o
  -4   9   2      108.72      109.86      9.94 o
  -3   9   2       62.38       47.25      9.46 o
  -2   9   2        0.96       -0.54      4.91 o
  -1   9   2      171.60      177.32      9.72 o
   0   9   2       76.39       81.27      9.45 o
   1   9   2        2.55       21.47      9.03 o
  -5  10   2       45.00       52.45      7.35 o
  -4  10   2        2.80       -5.66      4.63 o
  -3  10   2        4.64       -6.59      6.02 o
  -2  10   2       46.91       40.26      8.90 o
  -1  10   2       82.23       85.03      8.99 o
   0 -10   3       86.40      114.39     12.59 o
   1 -10   3       18.66       50.41     10.10 o
   2 -10   3      140.81      139.53     12.70 o
   3 -10   3       10.59       26.26      9.69 o
   4 -10   3       22.29       28.41      8.14 o
   5 -10   3      141.84      149.40     13.53 o
  -2  -9   3       69.43       59.48      8.60 o
  -1  -9   3        5.13       20.56      9.08 o
   0  -9   3        2.06       16.63      7.49 o
   1  -9   3       27.25       24.39      7.13 o
   2  -9   3       18.85       20.10      9.28 o
   3  -9   3      123.02      124.67     10.74 o
   4  -9   3      217.62      262.04     25.84 o
   5  -9   3        1.70        0.68      7.35 o
   6  -9   3       71.62       77.21     10.09 o
  -3  -8   3        8.86        7.48      8.80 o
  -2  -8   3        0.25       15.67      7.58 o
  -1  -8   3      129.67      147.84     11.86 o
   0  -8   3      139.68      116.47      8.19 o
   1  -8   3       34.61       29.94      7.09 o
   2  -8   3      154.71      130.70      8.76 o
   3  -8   3        4.59        1.66      4.51 o
   4  -8   3       18.18       22.54      6.75 o
   5  -8   3       45.20       48.07      9.40 o
   6  -8   3       13.03       22.82     10.66 o
  -4  -7   3        0.96       32.22     18.04 o
  -3  -7   3        4.60       11.48      6.64 o
  -2  -7   3       20.67       20.92     14.24 o
  -1  -7   3      119.08      154.34     20.03 o
   0  -7   3        6.18        7.56      5.59 o
   1  -7   3       25.72        9.45      5.49 o
   2  -7   3        4.20       21.24      5.30 o
   3  -7   3      115.44       97.68      9.40 o
   4  -7   3      164.16      176.32     11.39 o
   5  -7   3       16.39        0.70      8.95 o
   6  -7   3       87.39       72.57     10.61 o
   7  -7   3        1.68       -8.48      9.57 o
  -5  -6   3       32.48       12.24      9.10 o
  -4  -6   3       60.15       73.89      9.45 o
  -3  -6   3       59.66       54.87      8.96 o
  -2  -6   3        4.11        4.76      4.47 o
  -1  -6   3       49.99       31.14      4.36 o
   0  -6   3      162.65      172.95     10.98 o
   1  -6   3       57.96       56.02      5.12 o
   2  -6   3      283.98      260.44      9.54 o
   3  -6   3       43.43       48.80      6.91 o
   4  -6   3        1.14       -1.86      6.02 o
   5  -6   3        0.83       -1.34      5.06 o
   6  -6   3       16.48       12.26      7.12 o
   7  -6   3        4.02       37.63      8.73 o
  -5  -5   3       51.74       31.57      8.62 o
  -4  -5   3        9.96       21.26      4.98 o
  -3  -5   3      122.64      103.07      7.18 o
  -2  -5   3      218.05      223.95     11.52 o
  -1  -5   3       22.04       15.14      3.92 o
   0  -5   3      271.46      316.25     11.48 o
   1  -5   3        0.51        1.06      3.24 o
   2  -5   3       10.38       14.07      3.13 o
   3  -5   3      476.21      485.84     19.30 o
   4  -5   3       51.08       52.61      5.70 o
   5  -5   3       74.57       52.29      6.97 o
   6  -5   3       50.30       51.02      7.91 o
   7  -5   3       33.66       23.63     16.21 o
  -6  -4   3        0.24       -2.61      9.02 o
  -5  -4   3      146.56      159.33      7.99 o
  -4  -4   3      140.28      145.49      7.56 o
  -3  -4   3     1096.30     1149.55     37.32 o
  -2  -4   3     1214.15     1250.05     36.72 o
  -1  -4   3      769.70      914.27     19.41 o
   0  -4   3      483.45      541.69     12.84 o
   1  -4   3       36.88       55.90      3.22 o
   2  -4   3       23.91       12.31      3.41 o
   3  -4   3      113.95       88.92      7.04 o
   4  -4   3        6.48       17.03      8.19 o
   5  -4   3       44.28       42.75      5.57 o
   6  -4   3       11.71       40.17     13.23 o
   7  -4   3       11.08       12.79      9.83 o
  -6  -3   3        5.89       16.15      7.56 o
  -5  -3   3        4.16       -0.83      3.54 o
  -4  -3   3       44.22       27.83      3.06 o
  -3  -3   3      171.18      169.42      5.18 o
  -2  -3   3     1555.47     1584.73     38.88 o
  -1  -3   3       16.87       19.46      2.38 o
   0  -3   3      657.11      734.90     18.78 o
   1  -3   3        0.56        8.43      3.08 o
   2  -3   3      382.25      353.64     14.96 o
   3  -3   3      248.60      243.72      9.62 o
   4  -3   3       69.91       71.07      9.20 o
   5  -3   3       57.04       51.04      7.99 o
   6  -3   3        1.95       38.92     23.71 o
   7  -3   3       29.50       57.91     12.95 o
  -7  -2   3        4.68       66.45     26.21 o
  -6  -2   3       66.36       64.61      8.22 o
  -5  -2   3       91.79       93.68      5.78 o
  -4  -2   3      319.18      360.51     12.41 o
  -3  -2   3      226.28      215.24      7.49 o
  -2  -2   3        8.55        3.95      2.31 o
  -1  -2   3      315.16      298.41      8.46 o
   0  -2   3      519.01      519.41     13.70 o
   1  -2   3     1125.98     1115.94     34.62 o
   2  -2   3        0.29        0.48      4.14 o
   3  -2   3        1.03       12.17      6.75 o
   4  -2   3       17.71        3.45      5.83 o
   5  -2   3       24.86       23.28      6.03 o
   6  -2   3       74.79       93.42      8.03 o
   7  -2   3       42.47       61.20     13.08 o
  -7  -1   3       64.84       81.60     22.41 o
  -6  -1   3        5.65        3.73      1.57 o
  -5  -1   3       41.11       32.99      2.39 o
  -4  -1   3       21.67       17.23      2.65 o
  -3  -1   3      151.15      142.01      4.77 o
  -2  -1   3        0.66       -2.26      2.66 o
  -1  -1   3       49.15       43.12      3.28 o
   0  -1   3      316.06      316.54     10.41 o
   1  -1   3       96.38       92.61      4.13 o
   2  -1   3     1449.77     1426.28     46.73 o
   3  -1   3       21.28       22.89      3.03 o
   4  -1   3      238.81      231.92     14.30 o
   5  -1   3       35.25       36.53      5.72 o
   6  -1   3        0.44       -3.82      4.87 o
   7  -1   3       16.00        9.93      9.66 o
  -7   0   3      225.28      199.16     23.84 o
  -6   0   3       53.98       19.13     18.30 o
  -5   0   3      254.64      246.47     46.04 o
  -4   0   3        1.79        6.93      6.00 o
  -3   0   3       82.11       92.97      9.05 o
  -2   0   3      165.20      163.52      4.26 o
  -1   0   3       10.29        7.05      1.35 o
   0   0   3      386.33      392.79     11.06 o
   1   0   3      738.98      739.92     18.45 o
   2   0   3        0.18        1.31      2.64 o
   3   0   3       22.64       21.83      3.17 o
   4   0   3       30.30       28.35      3.64 o
   5   0   3       14.29       30.59      7.28 o
   6   0   3      152.66      165.29     11.69 o
  -8   1   3      321.54      295.73     35.77 o
  -7   1   3       15.72       13.20      8.49 o
  -6   1   3       72.90       66.61      7.40 o
  -5   1   3        0.23       17.59     17.92 o
  -4   1   3      194.92      170.45      7.60 o
  -3   1   3     1532.20     1489.86     32.21 o
  -2   1   3      587.39      570.02     12.16 o
  -1   1   3     3020.10     2870.98     54.98 o
   0   1   3     1102.38     1064.34     24.39 o
   1   1   3        0.92       -0.86      2.11 o
   2   1   3     1685.22     1722.75     41.51 o
   3   1   3       42.52       24.87      3.70 o
   4   1   3      364.65      360.58     17.66 o
   5   1   3        0.76        5.04      3.95 o
   6   1   3        0.58       17.91      8.41 o
  -8   2   3      144.86      126.63     17.18 o
  -7   2   3       54.79       55.10     11.09 o
  -6   2   3       15.37       19.25      7.22 o
  -5   2   3        8.60        9.53      1.68 o
  -4   2   3      279.59      274.38      7.68 o
  -3   2   3      128.43      153.35      4.36 o
  -2   2   3     1477.57     1419.59     27.18 o
  -1   2   3      107.91      127.76      3.75 o
   0   2   3     7411.87     7393.45    145.36 o
   1   2   3        6.18        8.59      2.38 o
   2   2   3     1532.41     1705.93     44.88 o
   3   2   3       25.36       46.06      5.18 o
   4   2   3      113.72      130.84      8.38 o
   5   2   3       58.72       86.16     13.19 o
   6   2   3       55.29       50.41     15.19 o
  -8   3   3      272.04      237.65     24.92 o
  -7   3   3       33.13       67.74     29.79 o
  -6   3   3      126.80      103.82      4.62 o
  -5   3   3       22.76       24.65      5.69 o
  -4   3   3      132.89      127.14      5.29 o
  -3   3   3      134.57      125.65      4.20 o
  -2   3   3        5.10        9.95      2.47 o
  -1   3   3        0.14        2.19      1.94 o
   0   3   3     1365.05     1433.82     28.88 o
   1   3   3      582.59      617.50     14.90 o
   2   3   3      364.67      356.44     12.23 o
   3   3   3       68.72       91.25      7.70 o
   4   3   3        5.31       33.13      6.48 o
   5   3   3       31.03       24.77      9.54 o
  -8   4   3       72.07       53.77     13.74 o
  -7   4   3      220.42      244.87     14.51 o
  -6   4   3        0.03       -3.48      2.32 o
  -5   4   3      211.35      209.11      8.96 o
  -4   4   3       12.07       18.47      3.54 o
  -3   4   3      330.22      326.21      8.10 o
  -2   4   3      448.53      454.50     11.57 o
  -1   4   3     1189.45     1216.68     25.96 o
   0   4   3      974.68     1029.50     20.60 o
   1   4   3       13.65       18.97      2.82 o
   2   4   3       77.39       86.28      5.63 o
   3   4   3       26.77       25.58      3.56 o
   4   4   3        2.45        0.14      7.15 o
   5   4   3        5.51       33.75     10.75 o
  -8   5   3        9.11      -13.67     12.41 o
  -7   5   3        4.58       18.88      9.62 o
  -6   5   3        0.13        4.88      4.69 o
  -5   5   3       78.96       82.12      7.81 o
  -4   5   3      256.29      230.01     11.25 o
  -3   5   3        2.16        0.33      5.60 o
  -2   5   3      206.32      196.91      8.24 o
  -1   5   3       36.75       49.46      3.90 o
   0   5   3        3.02        7.68      3.89 o
   1   5   3      114.23       72.59      6.77 o
   2   5   3       19.67       24.22      5.27 o
   3   5   3       99.31      113.43     13.51 o
   4   5   3       40.43       63.33      9.08 o
  -8   6   3       24.42       23.11      7.17 o
  -7   6   3        3.76       -7.39      5.84 o
  -6   6   3       22.12       27.01      5.82 o
  -5   6   3      132.36      141.91      9.43 o
  -4   6   3       39.69       26.02      4.40 o
  -3   6   3        4.17       11.48      3.28 o
  -2   6   3        2.18       -3.12      2.87 o
  -1   6   3      191.39      182.75      9.03 o
   0   6   3      178.06      144.85      9.19 o
   1   6   3       33.10       25.16      8.47 o
   2   6   3       11.34       18.44      6.53 o
   3   6   3        0.63       15.45     13.16 o
  -7   7   3      121.24      120.95     11.45 o
  -6   7   3       76.98       64.06      6.18 o
  -5   7   3      935.27     1009.63     35.89 o
  -4   7   3       81.30      103.15      7.69 o
  -3   7   3      962.94      939.36     31.53 o
  -2   7   3      129.14      142.26      8.38 o
  -1   7   3      197.95      187.41     14.66 o
   0   7   3       35.41       42.81      6.15 o
   1   7   3       42.11       37.59      5.00 o
   2   7   3       14.35       17.31      8.33 o
   3   7   3        0.02       -3.23      6.17 o
  -7   8   3        0.27       10.60     11.75 o
  -6   8   3      785.63      772.57     32.97 o
  -5   8   3        8.28       17.78      4.85 o
  -4   8   3      106.48       78.97      7.23 o
  -3   8   3      423.68      438.95     26.47 o
  -2   8   3       84.16       82.47      7.47 o
  -1   8   3      824.14      784.63     31.73 o
   0   8   3       12.39       15.72      4.05 o
   1   8   3      107.90       73.06     14.25 o
   2   8   3        7.84       10.44      7.76 o
  -6   9   3      390.49      371.51     21.97 o
  -5   9   3      601.11      597.24     27.60 o
  -4   9   3      135.05      140.17      8.68 o
  -3   9   3      223.56      220.53     12.11 o
  -2   9   3        3.97       -4.05      3.96 o
  -1   9   3        3.58       21.42      7.32 o
   0   9   3       25.49       24.98      9.45 o
  -4  10   3      108.38       65.98     22.08 o
  -3  10   3       20.17       32.72      6.95 o
  -2  10   3       50.10       64.00     14.60 o
  -1 -10   4       39.86       91.90     12.47 o
   0 -10   4        1.62       -6.71      7.53 o
   1 -10   4        1.90       -8.90      9.27 o
   2 -10   4      118.75      111.39     14.00 o
   3 -10   4      198.23      169.18     15.15 o
   4 -10   4        3.62       -1.18      8.53 o
   5 -10   4      111.15       82.84     10.82 o
  -2  -9   4       40.15       34.50      8.12 o
  -1  -9   4       11.83       18.12      6.71 o
   0  -9   4       12.80       13.23      7.28 o
   1  -9   4       12.55        7.50      5.96 o
   3  -9   4      502.45      429.33     36.62 o
   4  -9   4        4.19       10.25      6.66 o
   5  -9   4      312.30      307.34     18.50 o
  -3  -8   4        1.31        1.18      5.47 o
  -2  -8   4       17.23       38.36      7.09 o
  -1  -8   4       55.67       34.87      7.92 o
   0  -8   4       16.76       12.20      3.86 o
   1  -8   4       81.89       84.21      7.32 o
   2  -8   4      240.56      223.90     14.03 o
   3  -8   4       59.11       52.78      7.01 o
   4  -8   4       11.50        5.68      7.21 o
   5  -8   4       83.95      103.18      8.69 o
   6  -8   4       24.98       27.48      9.66 o
  -4  -7   4        0.02       -6.79      7.36 o
  -3  -7   4       85.21       62.68      7.86 o
  -2  -7   4       36.55       43.24      6.95 o
  -1  -7   4        0.14       -9.81      6.54 o
   0  -7   4        1.07        7.95      5.79 o
   1  -7   4       36.60       28.99      6.05 o
   2  -7   4      241.05      187.61     11.24 o
   3  -7   4       30.61       19.95      6.07 o
   4  -7   4        4.97       -3.36      5.44 o
   5  -7   4       17.98       35.03     10.73 o
   6  -7   4       91.27       93.98     16.71 o
  -5  -6   4        0.57       14.74     21.46 o
  -4  -6   4        1.60        7.02      6.33 o
  -3  -6   4      125.56      111.24      9.71 o
  -2  -6   4       54.28       51.72      7.15 o
  -1  -6   4        5.58        4.83      3.60 o
   0  -6   4        2.30        5.86      3.30 o
   1  -6   4       92.05       90.76      6.01 o
   2  -6   4      216.36      222.60     12.56 o
   3  -6   4       15.89       19.57      5.36 o
   4  -6   4        6.78       12.04     12.83 o
   5  -6   4       39.64       18.52      8.58 o
   6  -6   4      105.37       86.68     11.64 o
   7  -6   4        0.42      -11.26      8.79 o
  -5  -5   4       38.79      100.35     28.69 o
  -4  -5   4       71.58       72.47      9.02 o
  -3  -5   4        0.27        9.50      4.29 o
  -2  -5   4        2.31       -2.41      3.62 o
  -1  -5   4       70.08       64.46      3.26 o
   0  -5   4       47.66       32.51      2.70 o
   1  -5   4      454.25      464.03     14.47 o
   2  -5   4       78.01       66.43      6.23 o
   3  -5   4       15.91       16.58      4.31 o
   4  -5   4       36.64       22.38     10.41 o
   5  -5   4        1.61        4.24     13.58 o
   6  -5   4       21.35       36.77     13.29 o
   7  -5   4      130.22      150.84     18.91 o
  -6  -4   4       12.85       75.37     23.91 o
  -5  -4   4       29.30       23.84      6.25 o
  -4  -4   4      182.65      176.86     11.80 o
  -3  -4   4       55.37       44.59      3.05 o
  -2  -4   4       38.30       33.85      3.68 o
  -1  -4   4        0.48       -2.00      1.33 o
   0  -4   4        2.73        5.12      2.99 o
   1  -4   4      323.43      324.59      9.80 o
   2  -4   4      151.17      132.54      6.66 o
   3  -4   4       56.57       74.05      7.03 o
   4  -4   4      104.49       85.26      7.64 o
   5  -4   4      438.05      511.06     27.32 o
   6  -4   4        0.14        3.13      9.51 o
   7  -4   4       80.70      123.92     14.15 o
  -6  -3   4      196.89      199.97     12.31 o
  -5  -3   4      764.08      759.18     24.48 o
  -4  -3   4      451.13      463.63     13.29 o
  -3  -3   4      397.14      412.18     12.59 o
  -2  -3   4        0.45        0.78      1.95 o
  -1  -3   4      328.40      355.94      9.60 o
   0  -3   4      401.36      386.94     10.35 o
   1  -3   4     1150.33     1144.21     37.21 o
   2  -3   4        0.60        2.67      3.34 o
   3  -3   4      116.73      114.09      6.41 o
   4  -3   4       15.30       18.19      9.27 o
   5  -3   4       79.09       80.75      7.57 o
   6  -3   4      266.63      275.36     20.73 o
   7  -3   4       34.68       -5.83     15.19 o
  -7  -2   4       13.93       20.64     18.47 o
  -6  -2   4        6.40        0.07     10.63 o
  -5  -2   4       37.25       41.01      3.23 o
  -4  -2   4      264.35      264.26      9.89 o
  -3  -2   4      440.58      450.23     12.20 o
  -2  -2   4        0.18       -0.73      1.69 o
  -1  -2   4      545.06      534.61     13.40 o
   0  -2   4      451.08      424.34     13.23 o
   1  -2   4        2.18        4.99      3.65 o
   2  -2   4       58.10       50.48      3.71 o
   3  -2   4      104.94       71.93      6.78 o
   4  -2   4      105.89      102.88      8.62 o
   5  -2   4      476.15      431.27     44.08 o
   6  -2   4       18.17        0.93     10.01 o
   7  -2   4      126.78       95.36     20.75 o
  -7  -1   4       43.41       41.87      8.46 o
  -6  -1   4       77.59       55.18     12.39 o
  -5  -1   4       70.51       97.57      9.90 o
  -4  -1   4        1.27        4.30      1.90 o
  -3  -1   4       34.27       33.48      2.01 o
  -2  -1   4        4.31        1.75      1.87 o
  -1  -1   4        1.89        5.41      2.07 o
   0  -1   4      345.69      333.48     10.01 o
   1  -1   4      691.56      660.67     17.50 o
   2  -1   4       16.61       21.84      3.51 o
   3  -1   4       85.12       62.42      3.96 o
   4  -1   4       82.86       60.57      7.01 o
   5  -1   4       81.31       72.47      7.91 o
   6  -1   4        8.97       -0.83     16.43 o
  -7   0   4       49.56       21.37     12.15 o
  -6   0   4        0.57        7.39      9.00 o
  -5   0   4        4.40        4.67     10.79 o
  -4   0   4       25.98        7.41      6.93 o
  -3   0   4      138.46      146.67      8.64 o
  -2   0   4      172.32      178.27      6.30 o
  -1   0   4      728.02      720.95     16.05 o
   0   0   4     1041.94     1041.40     28.30 o
   1   0   4        0.16        1.21      2.33 o
   2   0   4        2.75        8.14      4.03 o
   3   0   4        0.81       -1.99      3.30 o
   4   0   4      177.72      193.03      8.45 o
   5   0   4       62.17       71.98      6.81 o
   6   0   4        1.97       12.25      9.19 o
  -8   1   4        1.21       25.91     13.13 o
  -7   1   4       25.04        0.19      8.05 o
  -6   1   4       47.01       28.34     10.63 o
  -5   1   4      421.71      397.47     24.63 o
  -4   1   4        3.49       -1.16      4.70 o
  -3   1   4       50.86       43.01      2.11 o
  -2   1   4       13.09       14.54      1.70 o
  -1   1   4      404.73      376.57      7.79 o
   0   1   4      281.22      233.60      7.84 o
   1   1   4       10.20        7.79      2.89 o
   2   1   4        9.20        7.02      2.51 o
   3   1   4       76.21       57.64      5.30 o
   4   1   4      154.30      161.19      9.61 o
   5   1   4        7.32       19.04      7.33 o
   6   1   4        4.03       10.06      6.51 o
  -8   2   4        4.36       11.60      7.85 o
  -7   2   4        3.23       31.24      8.39 o
  -6   2   4       38.68       31.38      6.26 o
  -5   2   4      252.95      252.81     13.29 o
  -4   2   4       49.46       51.32      2.17 o
  -3   2   4       44.72       52.07      2.29 o
  -2   2   4       48.37       56.64      2.66 o
  -1   2   4      322.06      311.30      7.77 o
   0   2   4      221.03      208.86      5.82 o
   1   2   4       13.90        8.15      2.71 o
   2   2   4        4.60        7.10      3.04 o
   3   2   4       26.62       23.02      3.40 o
   4   2   4       99.41       94.11      7.29 o
   5   2   4        0.32       -5.73     21.00 o
  -8   3   4       55.86       72.95     14.28 o
  -7   3   4       23.26        2.42     10.94 o
  -6   3   4        5.66        8.30      2.80 o
  -5   3   4      138.14      162.78      8.89 o
  -4   3   4     1506.39     1521.97     35.35 o
  -3   3   4       81.26       81.85      3.82 o
  -2   3   4     4001.92     4289.48     84.35 o
  -1   3   4        0.12       -0.33      1.72 o
   0   3   4      445.71      567.31     13.26 o
   1   3   4      143.30      152.12      5.85 o
   2   3   4        1.22       16.02      3.45 o
   3   3   4       80.64       83.83      7.03 o
   4   3   4       22.68       14.89      5.01 o
   5   3   4       14.59       -1.80      9.32 o
  -8   4   4       93.23       76.81     17.44 o
  -7   4   4        0.29       -4.71      4.29 o
  -6   4   4       24.95       28.09      4.35 o
  -5   4   4       76.54       74.24      4.63 o
  -4   4   4      415.59      389.47     11.06 o
  -3   4   4        3.76       -1.96      2.15 o
  -2   4   4     1333.56     1342.75     30.20 o
  -1   4   4      297.09      308.14      7.42 o
   0   4   4      160.89      164.10      6.29 o
   1   4   4        9.41       18.64      8.45 o
   2   4   4        1.62       -3.62      5.16 o
   3   4   4      185.66      186.65     11.23 o
   4   4   4        2.25        1.78      8.08 o
  -8   5   4        5.06       18.39     11.22 o
  -7   5   4        0.20        2.78      4.49 o
  -6   5   4       27.38       26.01      6.05 o
  -5   5   4      249.84      262.69      9.87 o
  -4   5   4        0.80        2.65      3.67 o
  -3   5   4      138.92      138.12      7.54 o
  -2   5   4        4.96        8.10      3.61 o
  -1   5   4      189.56      189.74      8.50 o
   0   5   4      152.16      150.32      7.56 o
   1   5   4       99.82       89.44     11.20 o
   2   5   4       83.39       76.38      7.38 o
   3   5   4        2.18       15.70      9.16 o
   4   5   4        0.46       18.49      6.99 o
  -7   6   4       67.98       91.77     10.54 o
  -6   6   4       42.66       44.28      6.73 o
  -5   6   4        0.37        1.80      3.67 o
  -4   6   4        1.26        0.51      3.68 o
  -3   6   4       14.65        6.95      4.43 o
  -2   6   4       43.15       38.17      8.40 o
  -1   6   4       46.37       63.16      5.09 o
   0   6   4       27.07       23.00      4.83 o
   1   6   4        0.27       14.52      8.50 o
   2   6   4       29.75       26.83      5.67 o
   3   6   4       94.83       89.74     11.00 o
  -7   7   4      207.47      239.60     17.63 o
  -6   7   4       31.67       55.34      5.92 o
  -5   7   4       19.97       11.74      8.36 o
  -4   7   4        0.83       12.89      5.13 o
  -3   7   4       42.96       49.69      5.46 o
  -2   7   4       90.40       75.72     10.52 o
  -1   7   4        0.27       -0.26      9.87 o
   0   7   4       13.23       11.82      4.21 o
   1   7   4       13.03       28.25      5.54 o
   2   7   4       80.56      130.67     15.05 o
  -7   8   4      190.67      149.48     16.09 o
  -6   8   4       25.15       39.61      7.47 o
  -5   8   4       26.81       20.70      5.74 o
  -4   8   4       20.12       11.51      4.65 o
  -3   8   4       25.20       19.64      4.37 o
  -2   8   4       39.04       46.98      5.30 o
  -1   8   4        5.66       -0.17      5.88 o
   0   8   4        0.44       16.80      4.64 o
   1   8   4       14.36        1.56     10.70 o
  -6   9   4        4.32        7.35      6.26 o
  -5   9   4      315.90      298.08     18.52 o
  -4   9   4       68.20       42.01      7.27 o
  -3   9   4      219.92      213.95     12.45 o
  -2   9   4       16.31       13.36      4.52 o
  -1   9   4       29.05       25.71      8.13 o
   0   9   4       86.80      102.37     10.42 o
  -1 -10   5        0.06       -1.77      8.94 o
   0 -10   5        6.34       15.94      7.35 o
   1 -10   5       31.89       27.35     10.35 o
   2 -10   5      159.00      160.33     15.25 o
   3 -10   5        2.49       -3.29      8.28 o
   4 -10   5       79.78       45.06     10.42 o
  -2  -9   5       93.64       74.11     15.01 o
  -1  -9   5      186.81      165.95     13.56 o
   0  -9   5      290.92      271.82     18.54 o
   1  -9   5      594.92      567.07     35.95 o
   2  -9   5       15.49       14.07     12.60 o
   3  -9   5      133.33      155.62     15.93 o
   4  -9   5        9.16       -2.80      9.11 o
   5  -9   5        7.69      -12.50      8.65 o
  -3  -8   5        7.45       27.79     11.14 o
  -2  -8   5       25.47       33.42      9.33 o
  -1  -8   5       89.45       66.39     10.48 o
   0  -8   5        1.90       21.75      5.23 o
   1  -8   5      701.98      519.74     51.91 o
   2  -8   5      124.92       93.10     15.18 o
   3  -8   5      133.85      128.90     12.11 o
   4  -8   5       73.11      123.52      9.24 o
   5  -8   5       74.78       72.12     12.17 o
   6  -8   5        1.42        1.94      8.07 o
  -4  -7   5       29.26       27.60      8.72 o
  -3  -7   5       68.54       78.93     10.07 o
  -2  -7   5      298.87      275.89     19.37 o
  -1  -7   5       75.40       66.98      3.40 o
   0  -7   5      482.57      392.10     26.77 o
   1  -7   5       14.49       17.36      4.31 o
   2  -7   5        0.01        5.13      5.74 o
   3  -7   5        4.52       27.40      7.52 o
   4  -7   5       57.33       40.73      8.11 o
   5  -7   5      114.98      111.55     13.24 o
   6  -7   5       13.83       -1.50      8.19 o
  -5  -6   5       51.21      111.33     35.83 o
  -4  -6   5       53.77       43.88     15.33 o
  -3  -6   5        0.32        6.38     10.11 o
  -2  -6   5        1.07       -4.06      4.39 o
  -1  -6   5        2.84        8.61      3.54 o
   0  -6   5       18.77       29.20      2.80 o
   1  -6   5      285.63      310.20     16.00 o
   2  -6   5      265.82      272.99     14.72 o
   3  -6   5       62.08       66.83      8.41 o
   4  -6   5      314.24      314.76     18.08 o
   5  -6   5       25.45       34.47      9.60 o
   6  -6   5       10.16       48.87     12.04 o
  -5  -5   5        8.52       15.79      8.25 o
  -4  -5   5       11.82       18.53      8.59 o
  -3  -5   5       68.14       84.80      5.99 o
  -2  -5   5      139.96      136.58      7.53 o
  -1  -5   5      286.39      302.44     13.72 o
   0  -5   5      520.43      501.23     21.41 o
   1  -5   5        1.73        3.10      4.43 o
   2  -5   5        1.61        0.23      3.89 o
   3  -5   5        0.96        4.55      5.16 o
   4  -5   5      194.67      202.05     11.40 o
   5  -5   5       63.17       42.28     11.16 o
   6  -5   5        1.96        3.20      8.78 o
   7  -5   5        1.45        3.76      9.64 o
  -6  -4   5       14.31       -1.64      5.83 o
  -5  -4   5        0.60        1.90      3.83 o
  -4  -4   5       65.67       46.03      3.83 o
  -3  -4   5       33.14       33.49      4.63 o
  -2  -4   5      127.02      137.62      4.27 o
  -1  -4   5       28.24       17.61      2.28 o
   0  -4   5       36.41       33.62      3.71 o
   1  -4   5      282.18      288.91     12.42 o
   2  -4   5       23.95       18.10      3.45 o
   3  -4   5       16.06       15.18      4.15 o
   4  -4   5       53.30       64.14      5.75 o
   5  -4   5      225.03      257.80     16.82 o
   6  -4   5        8.10       13.53     10.00 o
   7  -4   5       61.92       65.80     11.02 o
  -6  -3   5       80.76       73.95     10.24 o
  -5  -3   5        6.83       14.32      4.25 o
  -4  -3   5        0.03       -3.16      2.10 o
  -3  -3   5      279.17      269.20      8.69 o
  -2  -3   5        3.46        0.82      1.52 o
  -1  -3   5      679.32      716.62     17.42 o
   0  -3   5      449.89      459.74     14.20 o
   1  -3   5      379.88      395.38     14.76 o
   2  -3   5       29.67       30.30      3.60 o
   3  -3   5     1102.69     1120.21     41.32 o
   4  -3   5       84.37       66.85      7.51 o
   5  -3   5      111.03       94.39     13.97 o
   6  -3   5        5.74       16.77      8.80 o
  -7  -2   5       81.42       13.03     21.89 o
  -6  -2   5        6.80      -24.64     16.43 o
  -5  -2   5        2.27        1.89      1.83 o
  -4  -2   5      149.78      140.22      6.01 o
  -3  -2   5        5.73        3.22      1.79 o
  -2  -2   5      217.20      199.45      6.62 o
  -1  -2   5       64.40       59.12      3.56 o
   0  -2   5       13.94        5.81      3.38 o
   1  -2   5      499.61      513.16     16.18 o
   2  -2   5      169.10      175.00      6.93 o
   3  -2   5     1067.49     1118.28     67.17 o
   4  -2   5      722.59      749.86     32.85 o
   5  -2   5      141.70      131.78     10.64 o
   6  -2   5      163.81      169.77     16.14 o
  -7  -1   5       19.64       18.08      7.33 o
  -6  -1   5       32.10       59.86     16.89 o
  -5  -1   5       34.14       43.70      7.65 o
  -4  -1   5       56.39       42.19      6.10 o
  -3  -1   5       33.61       30.55      2.83 o
  -2  -1   5      177.50      167.61      6.28 o
  -1  -1   5      208.67      183.31      5.17 o
   0  -1   5      182.48      205.60      9.88 o
   1  -1   5      386.35      405.67     13.05 o
   2  -1   5       33.34       35.42      4.55 o
   3  -1   5      734.89      723.50     30.10 o
   4  -1   5      130.30      116.72      8.21 o
   5  -1   5       23.07       38.30      5.81 o
   6  -1   5       48.00       38.57      6.93 o
  -7   0   5        0.00       -4.88      5.87 o
  -6   0   5        1.65       -3.56      6.47 o
  -5   0   5      119.66      112.80     12.71 o
  -4   0   5       18.60       22.90      3.04 o
  -3   0   5       83.92       83.15      3.25 o
  -2   0   5       11.10        8.29      1.67 o
  -1   0   5      126.86      123.16      4.02 o
   0   0   5     1029.93     1084.34     29.95 o
   1   0   5        0.01       -1.67      1.47 o
   2   0   5      388.60      368.80     13.98 o
   3   0   5      106.53      109.86      6.25 o
   4   0   5       28.55       38.05      5.57 o
   6   0   5       16.39       41.78      8.70 o
  -8   1   5        4.27        2.77      7.11 o
  -7   1   5       47.89       45.19      5.97 o
  -6   1   5        7.85       13.31      7.01 o
  -5   1   5        7.81       11.59      4.62 o
  -4   1   5      272.55      271.78     10.40 o
  -3   1   5       30.81       26.46      2.89 o
  -2   1   5      948.79      927.31     19.64 o
  -1   1   5      223.41      212.35      6.42 o
   0   1   5        2.82       -3.55      2.37 o
   1   1   5       22.10       18.65      5.63 o
   2   1   5       69.38       64.59      5.58 o
   3   1   5       54.97       59.76      5.77 o
   4   1   5       54.71       74.61     13.41 o
   5   1   5        5.98       17.21      5.86 o
   6   1   5       61.36       81.27     17.94 o
  -8   2   5        1.40       24.06     13.30 o
  -7   2   5       26.38       15.56      6.67 o
  -6   2   5       81.26       83.23      7.46 o
  -5   2   5      139.47      149.95      9.46 o
  -4   2   5      143.78      126.60      7.44 o
  -3   2   5      433.98      427.28     10.49 o
  -2   2   5      124.35      135.74      4.19 o
  -1   2   5        8.66        5.23      2.14 o
   0   2   5      831.59      932.88     20.58 o
   1   2   5       19.93       10.96      3.75 o
   2   2   5      500.68      516.71     20.00 o
   3   2   5       48.62       36.43      7.17 o
   4   2   5        5.54       16.06     10.67 o
   5   2   5        0.03      -13.29      8.86 o
  -8   3   5        0.13       22.32      7.25 o
  -7   3   5      116.61      141.76     17.26 o
  -6   3   5       68.60       74.02      7.32 o
  -5   3   5        9.96       10.36      2.01 o
  -4   3   5        2.25       -0.25      1.60 o
  -3   3   5       26.57       18.06      2.71 o
  -2   3   5      532.56      472.07     18.29 o
  -1   3   5       98.31       75.95      3.71 o
   0   3   5       40.76       26.93      3.45 o
   1   3   5       52.60       47.31      3.54 o
   2   3   5       27.18       22.43      4.55 o
   3   3   5       29.35       28.98      5.72 o
   4   3   5       40.73       65.41      8.42 o
   5   3   5       12.97       18.86     12.03 o
  -8   4   5      167.98      134.44     14.66 o
  -7   4   5       36.28       26.16      7.01 o
  -6   4   5     1361.42     1471.14     43.16 o
  -5   4   5       10.61       18.57      2.62 o
  -4   4   5     1793.47     1886.46     50.15 o
  -3   4   5       19.85       22.63      3.30 o
  -2   4   5      196.39      218.19      7.09 o
  -1   4   5      365.86      378.23      9.64 o
   0   4   5       21.43       28.25      4.04 o
   1   4   5       75.27       78.07      6.14 o
   2   4   5       88.06       86.34      5.59 o
   3   4   5       69.29       66.49      8.62 o
   4   4   5        0.63        1.12      8.87 o
  -8   5   5        1.79       -8.50      6.77 o
  -7   5   5       24.98       40.63      5.18 o
  -6   5   5        2.63        4.39      3.31 o
  -5   5   5       36.03       44.36      5.22 o
  -4   5   5        1.07        1.58      4.81 o
  -3   5   5      185.78      207.23      8.17 o
  -2   5   5      257.96      253.90     11.57 o
  -1   5   5       34.31       35.48      4.66 o
   0   5   5      118.93      115.66      7.03 o
   1   5   5      111.34       94.85      7.11 o
   2   5   5        2.85       -0.58      4.10 o
   3   5   5       18.39       32.59     10.83 o
  -7   6   5       47.94       20.57      7.09 o
  -6   6   5        5.40        1.48      3.70 o
  -5   6   5        0.24       -0.52      3.40 o
  -4   6   5        7.17       17.75      5.04 o
  -3   6   5      126.02      162.19     11.90 o
  -2   6   5       54.19       59.28      5.70 o
  -1   6   5        0.30        1.38      5.15 o
   0   6   5        2.03        0.83      5.99 o
   1   6   5       41.89       63.40      8.70 o
   2   6   5       33.23       15.56     20.35 o
   3   6   5       16.67       23.53      8.57 o
  -7   7   5        2.28       17.66      6.07 o
  -6   7   5        6.66        6.57      4.71 o
  -5   7   5        0.23        5.72      4.57 o
  -4   7   5        2.74       13.70      4.26 o
  -3   7   5       26.21       21.94      7.43 o
  -2   7   5      128.46      140.49      8.85 o
  -1   7   5        9.21       11.39      4.39 o
   0   7   5       36.43       25.61      5.14 o
   1   7   5       66.87       93.23      8.59 o
   2   7   5       24.71       17.55      8.34 o
  -6   8   5       46.85       57.80      7.46 o
  -5   8   5      113.18      132.20     11.07 o
  -4   8   5       54.03       67.81      9.38 o
  -3   8   5        1.84       16.08      4.20 o
  -2   8   5       43.46       42.92      4.79 o
  -1   8   5        6.65        5.80      5.84 o
   0   8   5       47.07       63.00      7.58 o
   1   8   5        7.78        1.56      7.25 o
  -5   9   5        0.31        0.51      6.62 o
  -4   9   5       18.24        1.72      5.91 o
  -3   9   5       42.38       33.74      6.68 o
  -2   9   5        3.43        4.30      6.25 o
  -1   9   5        2.46       18.36      9.94 o
   0 -10   6       97.98      136.47     10.87 o
   1 -10   6        2.99        3.34     16.36 o
   2 -10   6        4.91        4.30      9.30 o
   3 -10   6        9.30       11.53     10.97 o
   4 -10   6        3.73       32.95      9.02 o
  -2  -9   6        5.86       13.58     10.00 o
  -1  -9   6      144.33      146.59     12.72 o
   0  -9   6       78.71       55.96      9.30 o
   1  -9   6       18.03       11.44      6.77 o
   2  -9   6       17.09       14.23      5.65 o
   3  -9   6        6.75       16.05      6.89 o
   4  -9   6      497.99      509.99     29.61 o
   5  -9   6       18.81        7.47      7.56 o
  -3  -8   6      256.66      243.56     17.08 o
  -2  -8   6       69.29       47.33     20.08 o
  -1  -8   6      374.47      289.46     43.10 o
   0  -8   6       49.34       67.71      7.18 o
   1  -8   6        0.81       12.19      4.55 o
   2  -8   6       98.45       93.21      8.92 o
   3  -8   6        2.00        5.35      7.30 o
   4  -8   6        7.77        0.45      9.95 o
   5  -8   6      231.43      169.04     12.86 o
  -4  -7   6        4.54       19.83      9.35 o
  -3  -7   6      136.62      133.92     15.17 o
  -2  -7   6        4.59        7.21      6.15 o
  -1  -7   6      306.28      301.79     13.03 o
   0  -7   6       47.07       45.97      4.10 o
   1  -7   6       52.67       53.69      4.89 o
   2  -7   6        1.37       11.23      6.49 o
   3  -7   6      489.07      483.91     24.81 o
   4  -7   6      126.03      124.23     10.62 o
   5  -7   6       10.90        0.86      8.35 o
   6  -7   6       15.44       27.30     25.33 o
  -5  -6   6       60.11       63.04     19.74 o
  -4  -6   6       89.06       80.29      9.03 o
  -3  -6   6       32.42       27.64      5.19 o
  -2  -6   6        3.07       -1.36      3.27 o
  -1  -6   6       11.89       19.54      2.59 o
   0  -6   6      541.33      533.77     17.65 o
   1  -6   6       22.16       25.75      3.84 o
   2  -6   6      240.49      234.40     10.72 o
   3  -6   6       31.18       12.11     10.39 o
   4  -6   6       87.31       77.96     17.35 o
   5  -6   6      121.62      173.40     14.07 o
   6  -6   6       61.53       90.33     11.82 o
  -5  -5   6        0.10       -2.63      7.90 o
  -4  -5   6       42.89       36.77      2.89 o
  -3  -5   6        4.43        4.41      2.31 o
  -2  -5   6       34.91       37.16      2.68 o
  -1  -5   6      174.51      188.39      8.01 o
   0  -5   6      182.61      184.47      7.64 o
   1  -5   6        6.58       25.04      6.29 o
   2  -5   6       18.85       20.91      7.17 o
   3  -5   6      230.04      230.12     13.18 o
   4  -5   6      410.97      400.11     27.28 o
   5  -5   6        2.88       -1.11      7.82 o
   6  -5   6      212.08      223.04     15.85 o
  -6  -4   6        2.15       31.54     20.60 o
  -5  -4   6       41.72       41.81      7.77 o
  -4  -4   6       12.82       15.31      5.49 o
  -3  -4   6       15.38       12.76      2.36 o
  -2  -4   6       58.37       56.72      4.07 o
  -1  -4   6      122.03      110.22      4.07 o
   0  -4   6      235.92      253.29      9.55 o
   1  -4   6       10.84       10.44      2.86 o
   2  -4   6      375.53      385.48     19.04 o
   3  -4   6       41.06       31.76      5.36 o
   4  -4   6       14.26        9.13      6.28 o
   5  -4   6        7.59       -5.98      8.17 o
   6  -4   6       39.43       11.89     19.49 o
  -6  -3   6       14.98        9.08     19.05 o
  -5  -3   6       80.64       84.76      3.97 o
  -4  -3   6        3.04       -1.03      1.69 o
  -3  -3   6       22.69       20.73      2.10 o
  -2  -3   6      308.26      317.07      8.31 o
  -1  -3   6      127.19      113.68      5.37 o
   0  -3   6        4.04        0.23      3.09 o
   1  -3   6      174.33      181.88      7.49 o
   2  -3   6      279.42      236.23     18.57 o
   3  -3   6      778.32      813.66     43.98 o
   4  -3   6       30.63       29.46      9.04 o
   5  -3   6       48.00       38.48      9.20 o
   6  -3   6        0.43       -0.38     10.62 o
  -7  -2   6        0.81       -3.19     13.01 o
  -6  -2   6       28.58       26.25      5.50 o
  -5  -2   6       11.42        7.89      4.78 o
  -4  -2   6        0.00        5.58      2.75 o
  -3  -2   6       84.45       84.38      3.87 o
  -2  -2   6      104.58      101.62      4.96 o
  -1  -2   6     4793.36     5311.03    155.04 o
   0  -2   6       70.93       78.90      5.24 o
   1  -2   6     5196.73     5518.18    163.67 o
   2  -2   6      216.93      218.51      9.81 o
   3  -2   6      426.84      426.12     19.26 o
   4  -2   6       11.51        8.53      6.43 o
   5  -2   6       41.58       22.79     13.01 o
   6  -2   6       25.19       52.14     12.19 o
  -7  -1   6        4.84        1.25      4.74 o
  -6  -1   6       49.93       58.18      5.39 o
  -5  -1   6       54.62       62.05      6.60 o
  -4  -1   6       11.99       11.46      2.53 o
  -3  -1   6       84.14       88.70      4.01 o
  -2  -1   6        1.00       14.55      3.19 o
  -1  -1   6      369.02      399.94     18.29 o
   0  -1   6     1246.37     1356.13     38.35 o
   1  -1   6      484.79      559.99     17.10 o
   2  -1   6     1696.09     1699.71     70.54 o
   3  -1   6       12.48        0.92      4.37 o
   4  -1   6      127.36      132.49     11.15 o
   5  -1   6       26.55       46.67     11.82 o
   6  -1   6        2.96       -7.72      8.19 o
  -7   0   6       51.09       64.02      6.33 o
  -6   0   6       28.87       35.30      4.60 o
  -4   0   6        2.50        5.58      2.91 o
  -3   0   6       64.56       65.65      3.10 o
  -2   0   6      737.49      776.30     18.11 o
  -1   0   6     1446.20     1554.88     33.17 o
   0   0   6      143.56      148.18      5.01 o
   1   0   6      708.38      713.32     22.45 o
   2   0   6       80.45       79.35      4.86 o
   3   0   6       52.75       48.92      3.92 o
   4   0   6        0.02        4.50      5.11 o
   5   0   6       57.87       49.90      7.06 o
   6   0   6       20.42       38.18      9.16 o
  -8   1   6        0.10       -6.60      4.40 o
  -7   1   6        0.15       -2.80      3.82 o
  -6   1   6       24.80       17.53      4.63 o
  -5   1   6       39.02       38.09      5.48 o
  -4   1   6        5.64        8.73      1.18 o
  -3   1   6      571.84      545.63     12.55 o
  -2   1   6      287.18      264.60      5.91 o
  -1   1   6      211.03      173.20      6.70 o
   0   1   6        3.12        8.05      2.31 o
   1   1   6        4.80       10.24      2.67 o
   2   1   6      500.32      460.42     17.81 o
   3   1   6      142.00      132.24      9.16 o
   4   1   6       56.40       66.83      8.53 o
   5   1   6       30.54       49.73     11.42 o
  -8   2   6        0.49        5.89      5.44 o
  -7   2   6      109.02      128.13     15.53 o
  -6   2   6       10.46       11.89      7.30 o
  -5   2   6      105.66       94.94      3.93 o
  -4   2   6        2.00        5.18      1.92 o
  -3   2   6        3.03        1.70      1.94 o
  -2   2   6      476.99      459.59     14.40 o
  -1   2   6      134.57      127.41      4.70 o
   0   2   6      256.58      230.62      6.80 o
   1   2   6      141.20      121.03      6.65 o
   2   2   6       50.66       56.63      7.11 o
   3   2   6       26.52        7.36      7.53 o
   4   2   6       20.23       10.09      7.79 o
   5   2   6       22.73       24.06     11.53 o
  -8   3   6       69.19       57.47     14.07 o
  -5   3   6        0.11       -0.68      1.85 o
  -4   3   6        2.25        0.49      1.79 o
  -3   3   6      256.30      221.30      6.11 o
  -2   3   6      171.67      182.99      5.21 o
  -1   3   6        3.60       10.36      2.96 o
   0   3   6       32.29       32.86      3.34 o
   1   3   6      142.05      148.55     12.75 o
   2   3   6       79.04       80.86      6.64 o
   3   3   6        2.84        9.04      6.42 o
   4   3   6        0.55       16.29      8.58 o
  -8   4   6       89.27      127.13     10.38 o
  -7   4   6        0.58        5.96     10.47 o
  -6   4   6        0.39        2.24      2.13 o
  -5   4   6        0.03        2.28      2.55 o
  -4   4   6       72.15       67.71      4.16 o
  -3   4   6       97.08      100.79      4.67 o
  -2   4   6       53.19       46.25      4.14 o
  -1   4   6        4.50       10.53      2.80 o
   0   4   6       76.65       80.48      5.82 o
   1   4   6      115.57       75.11      6.82 o
   2   4   6      117.00      104.56      8.87 o
   3   4   6       20.43       12.48      6.49 o
   4   4   6      109.14      151.21     18.31 o
  -8   5   6      237.54      271.98     21.92 o
  -7   5   6       14.92       20.46      4.00 o
  -6   5   6       72.20       89.33      7.85 o
  -5   5   6       46.14       49.86      5.33 o
  -4   5   6       69.93       57.13      5.15 o
  -3   5   6      185.09      177.81      7.12 o
  -2   5   6       17.65       29.97      4.41 o
  -1   5   6        9.46       16.28      6.62 o
   0   5   6        1.19        5.25      5.98 o
   1   5   6      302.96      316.05     14.69 o
   2   5   6      125.93       90.81     10.83 o
   3   5   6       50.91       39.49      9.70 o
  -7   6   6       53.49       53.51     11.82 o
  -6   6   6        9.38       16.71      9.93 o
  -5   6   6       32.95       19.93      7.42 o
  -4   6   6       68.15       73.06      5.86 o
  -3   6   6      125.14       83.27      7.77 o
  -2   6   6        0.00       -3.29      3.67 o
  -1   6   6       63.28       83.84      7.30 o
   0   6   6        4.49       14.68      5.17 o
   1   6   6       70.17       70.50      8.28 o
   2   6   6       84.66       84.91     11.30 o
  -7   7   6        3.56        6.34      8.83 o
  -6   7   6       13.38       21.70      5.65 o
  -5   7   6       44.17       52.20      6.20 o
  -4   7   6       77.26       55.64      7.97 o
  -3   7   6        1.65        1.93      9.93 o
  -2   7   6        0.32        3.73      4.26 o
  -1   7   6        0.02       15.60     10.05 o
   0   7   6       26.20       36.05      5.82 o
   1   7   6      102.71      104.66     11.43 o
  -6   8   6        0.51      -12.48     15.60 o
  -5   8   6        2.95       -4.19      5.39 o
  -4   8   6       47.05       54.24      6.30 o
  -3   8   6       66.49       75.99     13.64 o
  -2   8   6        0.38        5.18      4.92 o
  -1   8   6       83.86       96.18      8.16 o
   0   8   6       72.77       57.06     11.26 o
  -4   9   6       55.00       28.46      6.48 o
  -3   9   6       90.03      126.50      7.91 o
  -2   9   6        5.54        4.65      4.94 o
   0 -10   7        0.01       -4.89      8.73 o
   1 -10   7       34.29       42.77      9.78 o
   2 -10   7        2.94        1.32      7.30 o
   3 -10   7        4.21        4.26     10.76 o
  -2  -9   7       20.98       12.89     11.93 o
  -1  -9   7        9.35       -4.07      9.67 o
   0  -9   7       62.47       64.08      9.13 o
   1  -9   7        3.07        7.62      9.96 o
   2  -9   7       79.07       86.17      9.88 o
   3  -9   7        3.02        5.45      6.26 o
   4  -9   7       49.31       55.05      8.20 o
  -3  -8   7       27.00       14.52      7.96 o
  -2  -8   7       65.87      116.72     14.36 o
  -1  -8   7       16.88       15.69      5.88 o
   0  -8   7      131.35       76.49      9.30 o
   1  -8   7        0.55       -1.82      5.14 o
   2  -8   7      835.27      818.78     33.51 o
   3  -8   7       26.33       17.99     14.53 o
   4  -8   7      317.14      340.24     16.14 o
   5  -8   7       14.66       22.06     12.72 o
  -4  -7   7       42.16       45.00     12.44 o
  -3  -7   7       76.24       80.28      9.96 o
  -2  -7   7       25.82       26.88      7.82 o
  -1  -7   7       65.19       61.77      4.65 o
   0  -7   7       15.87       17.01      3.51 o
   1  -7   7       17.30        9.17      4.45 o
   2  -7   7        1.13       14.79      6.84 o
   3  -7   7     1059.63     1114.00     65.76 o
   4  -7   7       24.42       15.77      7.98 o
   5  -7   7      880.24      994.31     40.79 o
  -5  -6   7       26.33        8.43      7.48 o
  -4  -6   7       71.18       54.67      9.91 o
  -3  -6   7        9.35       11.47      4.45 o
  -2  -6   7      200.73      195.00     13.04 o
  -1  -6   7      351.75      324.21     11.46 o
   0  -6   7        6.84       19.48      3.76 o
   1  -6   7      282.78      246.29     11.21 o
   2  -6   7      216.96      175.51     12.59 o
   3  -6   7      215.05      246.40     13.33 o
   4  -6   7        7.28       -0.27     13.19 o
   5  -6   7      464.19      538.26     28.18 o
   6  -6   7        0.66       29.83     23.62 o
  -5  -5   7        6.37       81.93     27.89 o
  -4  -5   7        0.83        8.93      3.73 o
  -3  -5   7        9.53       16.74      2.96 o
  -2  -5   7      177.86      184.05      7.63 o
  -1  -5   7       25.55       35.75      4.27 o
   0  -5   7       55.61       49.08      4.62 o
   1  -5   7        1.27        1.91      4.51 o
   2  -5   7      832.95      840.38     36.52 o
   3  -5   7      317.07      306.77     16.16 o
   4  -5   7      108.42      113.58      9.77 o
   5  -5   7      195.62      240.27     16.14 o
   6  -5   7        9.08       51.13      8.64 o
  -6  -4   7        0.01       13.24     20.51 o
  -5  -4   7       26.99       26.13      6.38 o
  -4  -4   7       21.22       20.53      3.69 o
  -3  -4   7      135.51      140.71      5.91 o
  -2  -4   7      259.42      263.26      9.99 o
  -1  -4   7       19.47       22.23      3.00 o
   0  -4   7        4.45       17.43      3.23 o
   1  -4   7      184.76      167.80      8.76 o
   2  -4   7      559.26      564.55     31.78 o
   3  -4   7        4.76       11.53      6.10 o
   4  -4   7       27.42       12.04      9.16 o
   5  -4   7       28.81       56.45     20.02 o
   6  -4   7       89.72      100.32     18.44 o
  -6  -3   7       55.04       58.25     15.69 o
  -5  -3   7        0.09        1.23      1.70 o
  -4  -3   7       64.76       52.33      3.23 o
  -3  -3   7       32.40       34.11      2.72 o
  -2  -3   7      214.44      218.76      7.92 o
  -1  -3   7      131.23      123.16      6.07 o
   0  -3   7      315.28      347.43     11.38 o
   1  -3   7      276.21      256.26     16.05 o
   2  -3   7       36.22       25.63      4.72 o
   3  -3   7        1.20       12.71      6.86 o
   4  -3   7       14.77       14.05      7.18 o
   5  -3   7        5.11       19.49     10.19 o
   6  -3   7       24.21       64.90     12.11 o
  -7  -2   7        0.01       -5.10      4.40 o
  -6  -2   7        0.11       -8.14      5.43 o
  -5  -2   7      120.49      101.93      4.22 o
  -4  -2   7       22.53       22.23      2.11 o
  -3  -2   7      622.83      644.62     16.08 o
  -2  -2   7      285.25      255.88     10.70 o
  -1  -2   7        3.29        1.17      2.85 o
   0  -2   7      674.29      696.01     27.73 o
   1  -2   7      185.72      159.04      9.99 o
   2  -2   7        3.29        3.15     11.50 o
   3  -2   7      106.65       91.87     10.06 o
   4  -2   7       85.55       37.75     12.21 o
   5  -2   7      253.48      295.03     28.59 o
   6  -2   7       61.64       76.61     12.40 o
  -7  -1   7        0.71        2.06      5.49 o
  -6  -1   7       14.80        5.20     15.95 o
  -5  -1   7      211.44      251.95     21.17 o
  -4  -1   7        9.96       13.76      1.45 o
  -3  -1   7     2804.79     2989.10     66.96 o
  -2  -1   7      169.68      170.60      5.74 o
  -1  -1   7     2090.59     2419.30     64.44 o
   0  -1   7       52.22       49.15      3.80 o
   1  -1   7        0.31        1.78      5.16 o
   2  -1   7      203.51      162.18     10.00 o
   3  -1   7        2.19       -6.10      5.46 o
   4  -1   7       39.06       35.49     11.65 o
   5  -1   7       46.47       47.30     10.12 o
  -7   0   7        0.13        7.31      4.30 o
  -6   0   7        5.62       -1.93      3.46 o
  -5   0   7       34.44       29.87      4.45 o
  -4   0   7       19.64       16.68      1.58 o
  -3   0   7      543.47      543.07     12.10 o
  -2   0   7     1074.29     1122.70     22.35 o
  -1   0   7      125.39      143.36      6.18 o
   0   0   7     1004.03     1050.66     29.19 o
   1   0   7      165.16      148.69     10.21 o
   2   0   7        2.67       12.71      5.52 o
   3   0   7        0.13        1.49      3.43 o
   4   0   7       31.84       60.65     15.36 o
   5   0   7      120.12      110.01      9.63 o
  -8   1   7        0.06       31.31      7.40 o
  -7   1   7        1.14       -0.96      5.36 o
  -6   1   7       54.97       43.95      5.26 o
  -5   1   7        9.24       14.70      5.16 o
  -4   1   7      309.17      307.43      7.91 o
  -3   1   7       28.42       30.46      2.23 o
  -2   1   7       12.80       16.77      2.89 o
  -1   1   7       53.43       41.40      2.88 o
   0   1   7      368.07      355.34     16.24 o
   1   1   7      623.11      680.76     27.54 o
   2   1   7        0.13       -5.74      3.83 o
   3   1   7       31.78       31.92      5.34 o
   4   1   7       16.74       24.94      8.63 o
   5   1   7      124.44      128.53      8.21 o
  -8   2   7        0.52       -0.47      5.24 o
  -7   2   7        0.40       10.09      4.86 o
  -6   2   7       12.79       10.03      4.98 o
  -5   2   7       16.68       19.17      1.86 o
  -4   2   7      129.73      121.23      3.68 o
  -3   2   7       43.32       49.37      3.13 o
  -2   2   7       34.93       29.47      2.37 o
  -1   2   7       37.73       42.57      3.78 o
   0   2   7      264.88      251.39     12.11 o
   1   2   7       63.36       61.35      6.58 o
   2   2   7       24.91       22.82      5.60 o
   3   2   7        7.78       -0.73      5.25 o
   4   2   7      190.08      224.98     25.87 o
  -8   3   7        0.33       -3.56      9.15 o
  -7   3   7        1.02        3.68      5.19 o
  -6   3   7        1.96        0.18      1.29 o
  -5   3   7       27.18       35.94      2.99 o
  -4   3   7      116.06      103.66      4.31 o
  -3   3   7       38.50       35.04      2.66 o
  -2   3   7        9.94       11.86      2.47 o
  -1   3   7       15.37       15.70      3.08 o
   0   3   7      368.83      386.83     14.15 o
   1   3   7      164.33      132.71      9.42 o
   2   3   7       46.19       24.76      6.49 o
   3   3   7       40.22       20.53      7.27 o
   4   3   7        0.33        7.93     17.69 o
  -8   4   7       20.70       26.50      8.14 o
  -6   4   7       21.10       13.28      3.14 o
  -5   4   7       34.89       32.41      3.45 o
  -4   4   7      168.17      152.26      6.90 o
  -3   4   7       83.52       74.99      3.97 o
  -2   4   7       25.69       29.80      4.59 o
  -1   4   7      209.69      195.39      9.20 o
   0   4   7       43.98       46.27      7.05 o
   1   4   7       46.05       30.93      6.06 o
   2   4   7       17.92        7.86      7.12 o
   3   4   7      169.09       93.71     11.79 o
  -7   5   7       34.45       37.77      4.49 o
  -6   5   7      126.19      114.57      8.08 o
  -5   5   7       57.82       62.24      5.21 o
  -4   5   7        5.07        3.29      4.23 o
  -3   5   7       39.79       32.57      4.52 o
  -2   5   7       82.38       69.57      7.53 o
  -1   5   7      267.21      271.12     10.69 o
   0   5   7      662.52      643.07     25.37 o
   1   5   7       45.14       17.64      8.73 o
   2   5   7      266.83      232.33     15.85 o
   3   5   7       10.09       13.43     12.95 o
  -7   6   7        7.18       10.83      4.66 o
  -6   6   7        0.84       -3.77      4.67 o
  -5   6   7       17.04       19.29      4.28 o
  -4   6   7       39.35       68.22      6.31 o
  -3   6   7      101.55       97.22      6.96 o
  -2   6   7        7.06       21.12      5.31 o
  -1   6   7      276.96      271.55     14.06 o
   0   6   7      170.41      135.10      9.59 o
   1   6   7        2.48        3.26      6.42 o
   2   6   7       93.76       96.31     12.26 o
  -6   7   7       74.88       59.33      8.83 o
  -4   7   7       12.50       15.46      6.81 o
  -3   7   7        2.91       -4.41      3.77 o
  -2   7   7       20.79       23.87      7.12 o
  -1   7   7      153.47      150.08      9.12 o
   0   7   7      169.34      154.15     10.32 o
   1   7   7        5.99       -9.58      8.58 o
  -6   8   7        0.16       -4.94      5.34 o
  -5   8   7        9.54        6.88      5.38 o
  -4   8   7       44.96       53.29      5.69 o
  -3   8   7        0.00        0.16      4.03 o
  -2   8   7       60.61       76.89      8.52 o
  -1   8   7       27.66       20.16      6.70 o
   0 -10   8       41.42       28.08     10.84 o
   1 -10   8       20.96       33.66      8.04 o
   2 -10   8      217.79      218.45     25.49 o
   3 -10   8       20.68       30.31     15.57 o
  -2  -9   8       10.54        6.42     10.81 o
  -1  -9   8        3.14        6.89      9.29 o
   0  -9   8        0.53       -1.63      6.91 o
   1  -9   8       11.50       20.06      9.61 o
   2  -9   8       24.79       35.56      7.33 o
   3  -9   8       50.13       66.57     10.84 o
   4  -9   8       29.18        5.06      9.86 o
  -3  -8   8       10.39       31.00     34.16 o
  -2  -8   8      107.35      101.99     12.27 o
  -1  -8   8       11.21       -3.47      7.50 o
   0  -8   8       18.01       14.35      6.23 o
   1  -8   8       11.53        5.44      4.70 o
   2  -8   8      274.56      323.69     17.21 o
   3  -8   8       92.81       97.64      9.20 o
   4  -8   8      170.75      248.29     17.72 o
   5  -8   8       10.07       29.89     13.67 o
  -4  -7   8        7.50        0.41     15.68 o
  -3  -7   8       16.40       36.94      7.11 o
  -2  -7   8      638.09      679.78     39.40 o
  -1  -7   8       53.17       50.53      4.03 o
   0  -7   8     1463.14     1491.52     56.64 o
   1  -7   8      246.07      201.56     12.33 o
   2  -7   8      452.48      447.07     22.22 o
   3  -7   8       11.89        8.61      7.94 o
   4  -7   8       96.52      129.16     10.18 o
   5  -7   8        4.33        5.75      8.40 o
  -5  -6   8        7.31       16.15     25.66 o
  -4  -6   8      146.53      193.21     20.06 o
  -3  -6   8       50.08       43.48      6.15 o
  -2  -6   8      115.33       95.66      4.21 o
  -1  -6   8      570.56      567.97     26.07 o
   0  -6   8       95.66       64.57      7.15 o
   1  -6   8     3439.52     3685.46    130.00 o
   2  -6   8      199.25      203.01     11.00 o
   3  -6   8     1792.60     1970.45     85.93 o
   4  -6   8       15.83       22.56      8.59 o
   5  -6   8      257.65      236.32     22.60 o
  -5  -5   8        4.89       39.88      8.87 o
  -4  -5   8        4.90        5.33      4.56 o
  -3  -5   8      242.08      213.93      9.04 o
  -2  -5   8      621.71      600.28     18.69 o
  -1  -5   8       29.66       30.55      3.46 o
   0  -5   8      982.67     1050.55     40.78 o
   1  -5   8      423.34      404.89     30.67 o
   2  -5   8       38.11       25.51      7.37 o
   3  -5   8      177.87      191.84     15.26 o
   4  -5   8        0.03        0.47      6.97 o
   5  -5   8        0.15        2.39      6.03 o
  -6  -4   8       40.77       34.67      5.35 o
  -5  -4   8       35.08       21.01      5.81 o
  -4  -4   8       74.73       70.93      4.58 o
  -3  -4   8        1.70        2.98      3.07 o
  -2  -4   8      128.56      123.37      6.32 o
  -1  -4   8       50.78       53.60      4.17 o
   0  -4   8      325.63      301.43     16.49 o
   1  -4   8      445.19      464.12     25.13 o
   2  -4   8       85.84      103.55      7.73 o
   3  -4   8       60.70       44.33      6.00 o
   4  -4   8      215.61      183.33     13.80 o
   5  -4   8       27.08       56.26     11.97 o
  -6  -3   8        0.22       -0.61      4.93 o
  -5  -3   8        6.77       10.28      2.23 o
  -4  -3   8       21.55       26.54      3.50 o
  -3  -3   8      249.05      252.93     12.16 o
  -2  -3   8      129.29      106.93      6.30 o
  -1  -3   8      443.06      484.96     18.79 o
   0  -3   8      412.73      370.43     22.42 o
   1  -3   8       10.31        3.09      5.95 o
   2  -3   8       53.65       42.65      4.69 o
   3  -3   8        3.78        3.99      7.89 o
   4  -3   8      226.25      240.86     24.09 o
   5  -3   8        9.20        1.55     13.50 o
  -7  -2   8       38.24        0.06     21.06 o
  -6  -2   8       25.49       27.07      6.51 o
  -5  -2   8      105.43      113.24      3.44 o
  -4  -2   8      646.95      691.69     20.68 o
  -3  -2   8        0.19        3.02      3.10 o
  -2  -2   8      438.38      480.61     16.15 o
  -1  -2   8        6.86       -0.92      3.82 o
   0  -2   8      106.25      107.86      7.59 o
   1  -2   8      216.23      219.63      8.88 o
   2  -2   8       48.78       37.64      9.54 o
   3  -2   8       19.00       39.54      6.66 o
   4  -2   8       13.17        6.00      8.65 o
   5  -2   8      390.25      399.99     27.14 o
  -7  -1   8      107.06       97.71     13.43 o
  -6  -1   8        2.82        0.54      5.13 o
  -5  -1   8      145.45      117.89      7.92 o
  -4  -1   8       89.35       91.10      3.74 o
  -3  -1   8      135.64      131.19      5.59 o
  -2  -1   8        8.91        8.24      1.75 o
  -1  -1   8      343.46      331.56     10.02 o
   0  -1   8      413.59      417.54     16.33 o
   1  -1   8      214.09      217.67     15.48 o
   2  -1   8      273.38      278.45     15.39 o
   3  -1   8      358.46      362.46     20.87 o
   4  -1   8       93.29       99.00     11.81 o
   5  -1   8       10.84       -2.76     10.54 o
  -7   0   8      398.54      367.95     17.78 o
  -5   0   8     1359.60     1475.37     57.84 o
  -4   0   8       89.43       80.53      4.04 o
  -3   0   8      459.15      483.24     12.55 o
  -2   0   8       32.09       35.26      2.16 o
  -1   0   8        7.88        2.85      2.31 o
   0   0   8      483.38      458.86     21.08 o
   1   0   8      135.17      164.94     11.10 o
   2   0   8        2.90        1.34      5.31 o
   3   0   8      403.52      374.11     31.64 o
   4   0   8      319.22      353.05     21.36 o
   5   0   8      186.15      206.09     14.06 o
  -7   1   8        5.19        0.65      7.07 o
  -6   1   8       41.62       33.34      4.00 o
  -5   1   8        3.00        4.93      1.39 o
  -4   1   8      646.50      635.14     14.26 o
  -3   1   8      296.55      300.76      8.74 o
  -2   1   8      499.66      499.98     12.07 o
  -1   1   8      500.36      510.22     15.86 o
   0   1   8       12.99       15.82      3.48 o
   1   1   8      112.18      113.25      9.23 o
   2   1   8        1.90        0.91      3.99 o
   3   1   8      593.77      612.29     33.14 o
   4   1   8      185.22      182.97     15.58 o
  -7   2   8        8.26        9.63      4.06 o
  -6   2   8       78.71       60.92      5.80 o
  -5   2   8       45.44       45.69      3.13 o
  -4   2   8       37.42       42.60      2.54 o
  -3   2   8        8.42       11.05      2.72 o
  -2   2   8       53.47       58.78      3.98 o
  -1   2   8       97.70       82.05      5.32 o
   0   2   8      178.52      191.00     19.82 o
   1   2   8      148.27      154.23      9.45 o
   2   2   8       79.34      110.83     13.13 o
   3   2   8      401.00      421.15     23.19 o
   4   2   8       25.53       23.45     11.80 o
  -7   3   8       17.55       28.56      7.19 o
  -6   3   8        0.90        3.40      1.76 o
  -5   3   8        3.43        3.05      2.20 o
  -4   3   8      206.79      201.29      7.57 o
  -3   3   8       13.36       12.38      2.60 o
  -2   3   8      241.45      251.87      6.74 o
  -1   3   8      133.03      136.12      6.90 o
   0   3   8       96.48       89.15      7.61 o
   1   3   8       19.42        2.48      6.91 o
   2   3   8      179.74      149.51     29.43 o
   3   3   8       98.07       53.65     20.02 o
  -7   4   8        4.43        1.64      5.29 o
  -6   4   8       45.00       31.12      5.84 o
  -5   4   8      140.25      147.87      9.22 o
  -4   4   8        9.49       10.53      3.44 o
  -3   4   8       18.81       10.84      3.67 o
  -2   4   8      125.41      109.56      5.83 o
  -1   4   8      219.55      205.64      9.10 o
   0   4   8        0.52       -2.18      3.37 o
   1   4   8       42.32       41.17     12.51 o
   2   4   8        0.14       -2.11      5.36 o
   3   4   8       21.45        6.07     11.39 o
  -7   5   8        6.75        9.07      4.25 o
  -6   5   8        0.64        5.15     11.65 o
  -5   5   8       67.33       51.81      5.86 o
  -4   5   8       89.48       71.42      5.03 o
  -3   5   8       42.72       49.38      7.25 o
  -2   5   8      208.93      203.58      9.97 o
  -1   5   8      142.44      149.73     11.09 o
   0   5   8        3.61        7.93      4.42 o
   1   5   8      145.13      106.18     13.58 o
   2   5   8       36.97       35.17      6.31 o
  -7   6   8        4.11        0.81      7.62 o
  -6   6   8        0.05        2.76     14.93 o
  -5   6   8      189.00      183.97      9.55 o
  -4   6   8      108.81      122.75      8.96 o
  -3   6   8      286.65      334.81     17.17 o
  -2   6   8      452.68      441.97     16.47 o
  -1   6   8       35.34       16.91      5.19 o
   0   6   8       36.68       36.08      5.68 o
   1   6   8       26.79       22.73      9.39 o
  -6   7   8        0.05        9.86      6.26 o
  -5   7   8       98.27       80.09      7.39 o
  -4   7   8       44.48       56.02      7.00 o
  -3   7   8       91.98       84.36      6.75 o
  -2   7   8      234.03      233.62     15.10 o
  -1   7   8       25.90       38.95      5.76 o
   0   7   8       31.81       19.96      8.06 o
  -5   8   8        8.53        6.69      7.72 o
  -4   8   8        1.04       11.98     13.98 o
  -3   8   8       18.29       13.52      9.10 o
  -2   8   8       54.07       62.14      8.82 o
  -1  -9   9       16.14       51.34     18.65 o
   0  -9   9       71.07      107.38     16.20 o
   1  -9   9       41.48       46.68      8.99 o
   2  -9   9       42.45       28.58      6.74 o
   3  -9   9        9.52        5.52     10.64 o
  -3  -8   9        9.72       -4.06     12.21 o
  -2  -8   9        0.56       -2.00     12.03 o
  -1  -8   9       26.84       38.17      8.26 o
   0  -8   9       43.95       49.17      8.01 o
   1  -8   9      196.94      201.58     12.40 o
   2  -8   9       16.55       17.60      9.90 o
   3  -8   9       57.46       68.72     10.16 o
   4  -8   9       15.99       14.40      7.28 o
  -4  -7   9      191.37      241.14     25.55 o
  -3  -7   9        8.39        5.33      7.78 o
  -2  -7   9       11.48       13.33     13.75 o
  -1  -7   9       29.21       39.68      6.07 o
   0  -7   9      231.90      250.28     12.19 o
   1  -7   9        2.05        3.16      4.59 o
   2  -7   9       24.72       12.62      5.69 o
   3  -7   9       69.81       45.17      8.50 o
   4  -7   9       65.94       51.15     13.23 o
   5  -7   9      111.15      134.57     12.10 o
  -5  -6   9        0.42       44.11     24.95 o
  -4  -6   9      431.41      408.95     37.17 o
  -3  -6   9      320.51      283.76     17.66 o
  -2  -6   9      689.76      668.11     22.56 o
  -1  -6   9      642.02      614.06     27.36 o
   0  -6   9      137.37      137.10      9.74 o
   1  -6   9       75.21       67.72      8.33 o
   2  -6   9       67.38       62.71      7.62 o
   3  -6   9       47.01       80.65     10.02 o
   4  -6   9       68.76       60.22     10.62 o
   5  -6   9      163.00      109.69     12.48 o
  -5  -5   9       58.81       56.06      9.38 o
  -4  -5   9        0.70        1.34     11.11 o
  -3  -5   9     1606.05     1659.75     72.45 o
  -2  -5   9        2.12        6.28      3.64 o
  -1  -5   9     3758.21     3744.25    119.20 o
   0  -5   9       31.45       33.56     10.42 o
   1  -5   9      851.13      841.77     33.11 o
   2  -5   9       47.92       40.82      6.95 o
   3  -5   9        2.07       25.23     12.70 o
   4  -5   9      110.00      139.98     11.15 o
   5  -5   9        0.67        3.55      9.99 o
  -6  -4   9       54.56      166.26     30.44 o
  -5  -4   9      127.43      132.24      9.85 o
  -4  -4   9      428.99      458.61     20.98 o
  -3  -4   9       11.31        9.23      2.84 o
  -2  -4   9      171.65      174.40      8.62 o
  -1  -4   9       84.67       86.47      6.84 o
   0  -4   9      190.63      178.64      8.85 o
   1  -4   9        8.98       31.61      7.57 o
   2  -4   9       83.66       85.16      7.25 o
   3  -4   9       51.52       26.27     14.93 o
   4  -4   9       26.69       30.77      9.42 o
   5  -4   9       11.02       26.51     16.49 o
  -6  -3   9        4.63        7.47      4.71 o
  -5  -3   9        0.10        1.80      2.14 o
  -4  -3   9      203.44      198.31     11.59 o
  -3  -3   9        6.31        3.04      2.95 o
  -2  -3   9       58.03       44.49      4.27 o
  -1  -3   9       55.61       47.76      2.31 o
   0  -3   9      370.52      313.18     13.29 o
   1  -3   9       94.52      102.70      9.42 o
   2  -3   9      155.03      161.62     14.56 o
   3  -3   9      205.62      122.73     18.76 o
   4  -3   9       50.42       68.82     11.41 o
   5  -3   9        6.72       -2.25      9.55 o
  -7  -2   9        0.08       22.74     26.33 o
  -6  -2   9      102.09       88.97      7.79 o
  -5  -2   9       87.43       97.68      3.56 o
  -4  -2   9        0.20       -3.25      4.49 o
  -3  -2   9       34.28       39.18      4.24 o
  -2  -2   9       20.79       21.89      2.94 o
  -1  -2   9       96.35       93.58      9.58 o
   0  -2   9      264.14      265.00     11.55 o
   1  -2   9        7.21        6.94      5.34 o
   2  -2   9      135.74      133.74     11.72 o
   3  -2   9        0.04      -12.85      8.56 o
   4  -2   9       47.38       52.53     10.86 o
   5  -2   9      107.06      142.12     17.15 o
  -7  -1   9       22.70        5.70     13.61 o
  -6  -1   9      162.70      151.44      8.98 o
  -5  -1   9       10.54        8.54      1.20 o
  -4  -1   9        4.18        5.51      1.89 o
  -3  -1   9        0.24        2.91      4.55 o
  -2  -1   9      684.60      729.72     24.49 o
  -1  -1   9        2.13        7.14      2.81 o
   0  -1   9      152.14      196.93     10.35 o
   1  -1   9      594.29      605.51     28.14 o
   2  -1   9       21.56       -0.04     12.74 o
   3  -1   9     1088.01     1176.36     61.43 o
   4  -1   9       19.51       -9.47     11.13 o
   5  -1   9      166.53      207.43     18.65 o
  -7   0   9       47.39       36.81      5.46 o
  -6   0   9       14.14       13.19      5.00 o
  -5   0   9       49.90       47.21      2.47 o
  -4   0   9       79.91       77.78      3.99 o
  -3   0   9        6.25        6.64      2.00 o
  -2   0   9      479.31      520.75     13.79 o
  -1   0   9     1567.51     1609.85     43.48 o
   0   0   9      101.87       75.74      8.34 o
   1   0   9     1296.65     1314.03     52.16 o
   2   0   9       34.23       32.15      5.25 o
   3   0   9      168.16      115.11     11.37 o
   4   0   9       87.38       88.69     11.96 o
  -7   1   9      115.21      117.58     12.26 o
  -6   1   9        4.92       11.15      3.38 o
  -5   1   9       25.23       28.54      2.20 o
  -4   1   9       50.44       52.13      2.96 o
  -3   1   9       87.28       79.80      3.81 o
  -2   1   9       54.33       49.74      5.70 o
  -1   1   9      386.59      382.29     19.88 o
   0   1   9      591.99      585.59     23.29 o
   1   1   9      863.85      868.35     33.09 o
   2   1   9     1025.76     1119.98    117.44 o
   3   1   9      300.73      294.65     17.38 o
   4   1   9      126.85       93.30     13.70 o
  -7   2   9        1.81        5.11      5.58 o
  -6   2   9      311.57      306.57     16.22 o
  -5   2   9       18.96       13.19      3.39 o
  -4   2   9       62.09       56.27      3.38 o
  -3   2   9       52.57       45.39      3.79 o
  -2   2   9      119.61      113.71      8.85 o
  -1   2   9     1332.23     1340.12     49.53 o
   0   2   9        0.17        7.15      7.36 o
   1   2   9     1175.00     1223.75     54.23 o
   2   2   9      138.52      166.09     12.21 o
   3   2   9      177.67      220.03     18.07 o
  -7   3   9        1.41        1.61      6.91 o
  -6   3   9       36.99       36.51      5.56 o
  -5   3   9       70.53       77.02      6.56 o
  -4   3   9        1.19       -1.80      2.60 o
  -3   3   9       77.63       66.29      3.95 o
  -2   3   9      174.33      186.20      6.34 o
  -1   3   9      102.21      112.73      5.72 o
   0   3   9        2.37       -5.31      4.83 o
   1   3   9       74.77       58.24      9.35 o
   2   3   9      125.12      146.59     11.56 o
   3   3   9       29.00       12.68      7.73 o
  -7   4   9       44.47       39.25      6.91 o
  -6   4   9       63.11       59.92      6.51 o
  -5   4   9        0.50        6.51      4.51 o
  -4   4   9        5.67        8.74      4.13 o
  -3   4   9       26.66       34.12      3.89 o
  -2   4   9      281.89      290.10      9.82 o
  -1   4   9       31.40       26.90      4.86 o
   0   4   9      141.09      132.83      7.26 o
   1   4   9       15.66       23.81      6.98 o
   2   4   9        6.93        3.20      8.78 o
  -7   5   9       25.10       50.22      5.63 o
  -6   5   9      104.78      115.79     11.02 o
  -5   5   9       26.35       44.00      5.18 o
  -4   5   9      210.14      180.23      9.13 o
  -3   5   9      287.54      314.97     13.04 o
  -2   5   9       39.54       33.22      3.82 o
  -1   5   9       13.00       14.35      4.40 o
   0   5   9       37.33       25.69      7.31 o
   1   5   9       39.29       28.80      8.86 o
  -6   6   9       51.61       81.02      7.17 o
  -5   6   9       15.41       17.11      7.20 o
  -4   6   9       15.25       16.21      6.46 o
  -3   6   9       92.70      103.12      7.35 o
  -2   6   9      167.56      208.96     12.69 o
  -1   6   9       26.27       36.92      7.81 o
   0   6   9      144.34      145.28     17.65 o
  -5   7   9      109.98      112.18     10.96 o
  -4   7   9      258.75      228.20     18.19 o
  -3   7   9       17.97       47.54      9.19 o
  -2   7   9        0.60       -1.78      4.43 o
  -1   7   9       64.44       52.47      7.04 o
  -1  -9  10       27.01       -3.08     12.74 o
   0  -9  10      240.55      332.44     30.58 o
   1  -9  10       13.82       39.02     14.04 o
   2  -9  10       65.03       77.29     10.79 o
  -2  -8  10       24.91       27.83      8.34 o
  -1  -8  10      119.12      134.23     13.46 o
   0  -8  10       26.85       31.60      7.92 o
   1  -8  10        3.58       19.29      6.22 o
   2  -8  10        0.14       11.02      9.84 o
   3  -8  10       18.43       27.66     10.16 o
  -4  -7  10        0.08       12.44     11.72 o
  -3  -7  10        2.35       11.12     11.99 o
  -2  -7  10       10.70       40.26     12.78 o
  -1  -7  10        7.68       -4.95     10.54 o
   0  -7  10       45.33       46.05      6.80 o
   1  -7  10       19.17       26.08     10.41 o
   2  -7  10        4.74        7.17      7.56 o
   3  -7  10       33.29       49.66      7.24 o
   4  -7  10       99.65      124.16     11.47 o
  -4  -6  10       21.53       13.17     11.20 o
  -3  -6  10      111.07      100.63      8.54 o
  -2  -6  10      237.33      241.75     12.65 o
  -1  -6  10       58.06       59.46      8.55 o
   0  -6  10        5.05       10.27      5.14 o
   1  -6  10      170.59      176.21     11.90 o
   2  -6  10      188.06      176.40     12.64 o
   3  -6  10       70.82       88.21      9.40 o
   4  -6  10       36.06       51.21      9.55 o
  -5  -5  10      708.87      760.24     41.71 o
  -4  -5  10      599.98      623.62     40.41 o
  -3  -5  10      576.74      579.09     22.66 o
  -2  -5  10      296.59      296.52     15.56 o
  -1  -5  10        3.26        2.95      4.98 o
   0  -5  10      366.62      369.82     24.71 o
   1  -5  10        8.60        6.39      9.10 o
   2  -5  10      187.44      193.32     16.47 o
   3  -5  10      151.19      154.30     14.64 o
   4  -5  10        0.34       -7.33      5.49 o
  -6  -4  10       10.61       16.95     21.18 o
  -5  -4  10      912.56     1053.59     56.93 o
  -4  -4  10       75.40       79.19      7.88 o
  -3  -4  10     1037.00     1080.67     53.98 o
  -2  -4  10      151.72      137.69      7.90 o
  -1  -4  10        5.15        3.07      5.52 o
   0  -4  10        6.45       17.48     15.40 o
   1  -4  10       55.70       66.75      9.47 o
   2  -4  10       33.23       27.26      4.73 o
   3  -4  10       22.94       20.51     10.22 o
   4  -4  10       41.13       56.03     18.73 o
   5  -4  10       25.53       -6.82     12.84 o
  -6  -3  10      242.69      266.29     22.32 o
  -5  -3  10       72.74       65.80     10.59 o
  -4  -3  10        6.26        3.65      3.26 o
  -3  -3  10       38.26       33.69      5.71 o
  -2  -3  10      208.41      207.28     10.51 o
  -1  -3  10      241.79      239.63      8.96 o
   0  -3  10        1.84        5.91      6.54 o
   1  -3  10       43.37       55.63     11.03 o
   2  -3  10      205.01      199.45     14.95 o
   3  -3  10      107.54      113.53     16.92 o
   4  -3  10        9.01       19.08     13.27 o
  -6  -2  10        0.22      -23.23     22.35 o
  -5  -2  10       17.89       21.62      4.16 o
  -4  -2  10       72.61       71.93      5.99 o
  -3  -2  10       39.70       32.10      4.21 o
  -2  -2  10      531.48      529.33     22.58 o
  -1  -2  10       99.47       94.35      7.52 o
   0  -2  10       24.96       -0.67      8.04 o
   1  -2  10       84.43       84.40     10.64 o
   2  -2  10      190.94      188.28     16.90 o
   3  -2  10       20.19       12.91      6.73 o
   4  -2  10       19.05       18.39     25.01 o
  -7  -1  10       30.77       31.00      7.89 o
  -6  -1  10       65.50       69.79      8.89 o
  -5  -1  10        3.53        1.19      1.65 o
  -4  -1  10      118.26      115.05      6.72 o
  -3  -1  10        7.87       17.47      3.95 o
  -2  -1  10       25.79       17.20      3.76 o
  -1  -1  10       70.04       79.33      3.87 o
   0  -1  10        0.80        1.04      4.89 o
   1  -1  10       18.72       12.38      5.94 o
   2  -1  10      121.71      109.01      8.44 o
   3  -1  10      122.73      103.76     18.77 o
   4  -1  10       10.89       35.36     10.79 o
  -7   0  10        0.09       -5.84      5.73 o
  -6   0  10       50.50       60.42      5.53 o
  -5   0  10       32.43       41.62      2.79 o
  -4   0  10      230.67      229.88      7.89 o
  -3   0  10       30.97       36.67      3.85 o
  -2   0  10       13.53       15.77      4.25 o
  -1   0  10      428.97      412.38     17.48 o
   0   0  10      213.15      197.05     12.16 o
   1   0  10      640.59      563.67     24.61 o
   2   0  10      110.58      103.91      9.80 o
   3   0  10        4.02       28.69      8.54 o
   4   0  10      100.12       59.22     18.33 o
  -7   1  10       47.27       37.71      5.74 o
  -6   1  10      145.10      155.13      9.73 o
  -5   1  10      104.31       86.25      6.51 o
  -4   1  10      169.98      185.67      7.96 o
  -3   1  10     1814.80     1869.10     50.64 o
  -2   1  10        0.55       -2.52      3.43 o
  -1   1  10     1427.96     1459.65     52.47 o
   0   1  10        8.07        9.81      6.48 o
   1   1  10      255.11      258.89     15.83 o
   2   1  10      150.65      134.88     15.64 o
   3   1  10      143.47      177.73     19.78 o
  -7   2  10        2.26        8.60      4.95 o
  -6   2  10        0.02        6.62      4.09 o
  -5   2  10      146.63      170.94      9.65 o
  -4   2  10       59.37       47.02      3.73 o
  -3   2  10     1423.94     1474.32     38.04 o
  -2   2  10     1016.77     1092.09     32.69 o
  -1   2  10     1326.23     1369.56     49.02 o
   0   2  10      692.18      716.50     40.70 o
   1   2  10      259.51      233.41     16.07 o
   2   2  10        0.06       -7.26      5.14 o
   3   2  10       62.11       52.12     12.37 o
  -7   3  10        1.12        3.42      5.14 o
  -6   3  10        6.38        6.25      4.75 o
  -5   3  10       89.38       67.88      5.69 o
  -4   3  10      137.51      164.76      8.35 o
  -3   3  10      572.73      536.57     17.42 o
  -2   3  10        9.87       16.31      7.12 o
  -1   3  10      132.46      130.22      6.81 o
   0   3  10      101.01       98.66     11.22 o
   1   3  10       27.07       53.24      9.35 o
   2   3  10        1.17       24.45     17.50 o
  -7   4  10        0.97        5.77      5.62 o
  -6   4  10       16.44       17.06      7.53 o
  -5   4  10        0.83        1.01      5.13 o
  -4   4  10      133.85      125.47      8.75 o
  -3   4  10       35.43       34.35      3.49 o
  -2   4  10        5.19        3.79      5.22 o
  -1   4  10       12.70       25.29      8.41 o
   0   4  10      111.01      108.81     18.65 o
   1   4  10      156.11      181.06     12.51 o
   2   4  10        0.84       24.23     16.52 o
  -6   5  10        3.78        3.94      7.48 o
  -5   5  10       67.08       71.69      6.39 o
  -4   5  10       50.87       63.86     10.12 o
  -3   5  10        1.69       -3.30      5.24 o
  -2   5  10        0.03       14.51      7.80 o
  -1   5  10        1.41        2.21      5.51 o
   0   5  10       59.53       67.08      9.72 o
   1   5  10       83.20       78.12     19.59 o
  -6   6  10       44.71       30.08      9.04 o
  -5   6  10       50.32       40.10      8.57 o
  -4   6  10        2.29       13.26      7.74 o
  -3   6  10       32.85       53.05      9.45 o
  -2   6  10        1.31       17.53      6.17 o
  -1   6  10       64.78       80.00      7.76 o
  -4   7  10      166.84      143.28      9.61 o
  -3   7  10        1.10       -3.41      9.82 o
   0  -9  11        0.12       -3.45      9.89 o
   1  -9  11       52.77       62.98     13.46 o
  -2  -8  11      113.94      102.53     13.96 o
  -1  -8  11        5.51       23.63     10.23 o
   0  -8  11       12.36       38.31     19.37 o
   1  -8  11        4.57        0.29      8.30 o
   2  -8  11      115.20      147.44     12.73 o
   3  -8  11       31.69       38.82     14.66 o
  -3  -7  11        0.04       38.41     24.09 o
  -2  -7  11        5.72        5.53      5.79 o
  -1  -7  11       70.19       34.65     12.30 o
   0  -7  11       19.89       16.09      9.78 o
   1  -7  11       34.35       48.70      8.78 o
   2  -7  11       50.05       57.72      7.13 o
   3  -7  11       45.84       51.97      8.44 o
  -4  -6  11       13.90       28.26     22.25 o
  -3  -6  11        2.34        3.69      6.88 o
  -2  -6  11       17.56       23.46      7.65 o
  -1  -6  11       21.99       20.60      9.36 o
   0  -6  11       21.66       21.57      5.90 o
   1  -6  11        1.33       -6.57      7.44 o
   2  -6  11      238.97      256.25     19.81 o
   3  -6  11      147.91      172.28     14.49 o
   4  -6  11       29.03       39.36     10.28 o
  -5  -5  11      156.97      134.09     30.82 o
  -4  -5  11        0.08       19.76      8.51 o
  -3  -5  11       47.51       42.97      6.61 o
  -2  -5  11      401.95      381.01     21.32 o
  -1  -5  11       95.32       98.88     10.62 o
   0  -5  11      581.04      535.51     22.57 o
   1  -5  11        1.43        9.50      4.83 o
   2  -5  11       95.69      110.47     13.52 o
   3  -5  11      244.85      283.73     22.70 o
   4  -5  11       62.62       83.83     11.39 o
  -5  -4  11       23.66      -25.93     22.10 o
  -4  -4  11       65.62       96.87     12.03 o
  -3  -4  11      112.07       97.38     10.89 o
  -2  -4  11       76.38       71.34      5.89 o
  -1  -4  11        7.29       15.20      6.99 o
   0  -4  11        0.02       -2.77      3.84 o
   1  -4  11      324.61      286.26     23.32 o
   2  -4  11       98.67      122.43     13.77 o
   3  -4  11       59.96      103.15     15.35 o
   4  -4  11        0.51       14.47     12.01 o
  -6  -3  11       47.01       53.14      8.75 o
  -5  -3  11       71.48       71.53     11.15 o
  -4  -3  11       20.58       11.84      4.29 o
  -3  -3  11       85.03       76.35      6.56 o
  -2  -3  11      121.47      127.77      7.91 o
  -1  -3  11        7.00       12.02      9.39 o
   0  -3  11       76.17       23.10      8.05 o
   1  -3  11      142.06      125.41     16.20 o
   2  -3  11       37.40       94.15     11.32 o
   3  -3  11       43.71       11.60     10.09 o
   4  -3  11        0.17        2.80     12.49 o
  -6  -2  11       69.25       76.39      9.67 o
  -5  -2  11       41.98       68.49      7.97 o
  -4  -2  11      178.34      175.57     11.56 o
  -3  -2  11       62.29       55.57      5.22 o
  -2  -2  11       38.98       27.67      5.15 o
  -1  -2  11       58.50       43.63      4.69 o
   0  -2  11      192.98      163.35     11.50 o
   1  -2  11      402.83      354.80     25.96 o
   2  -2  11        3.94       13.81      8.16 o
   3  -2  11       56.03       35.10     12.75 o
   4  -2  11        6.39       28.75     13.52 o
  -6  -1  11        1.62        6.55     13.89 o
  -5  -1  11        0.36        2.81      4.58 o
  -4  -1  11       25.60       23.93      3.57 o
  -3  -1  11      181.99      180.75      9.26 o
  -2  -1  11      105.55       90.72      5.42 o
  -1  -1  11      109.96      145.74      9.88 o
   0  -1  11      218.85      202.22     11.56 o
   1  -1  11        2.40       -2.48      7.70 o
   2  -1  11       15.52       22.38      8.27 o
   3  -1  11       15.21       61.71     12.90 o
  -7   0  11        9.39        5.69      6.76 o
  -6   0  11       11.55       14.19      5.53 o
  -5   0  11       23.00       22.38      3.77 o
  -4   0  11      122.53      110.73      7.73 o
  -3   0  11        4.02        1.28      2.04 o
  -2   0  11       47.12       34.16      4.72 o
  -1   0  11       68.29       86.19      8.48 o
   0   0  11        4.32       12.90      5.50 o
   1   0  11      369.49      369.83     23.53 o
   2   0  11       25.10       46.30     10.15 o
   3   0  11       13.93        9.25      6.93 o
  -6   1  11       30.84       33.68      3.51 o
  -5   1  11        8.38        5.99      7.51 o
  -4   1  11      135.10      113.31      5.80 o
  -3   1  11      297.76      298.90     10.73 o
  -2   1  11      234.50      275.73     11.16 o
  -1   1  11      292.42      277.18     19.40 o
   0   1  11       69.01       76.43      7.47 o
   1   1  11       16.60        6.22      8.52 o
   2   1  11       45.65       50.51      9.31 o
   3   1  11        9.18       40.75      8.96 o
  -7   2  11      622.91      662.72     45.67 o
  -6   2  11        1.86        4.28      3.58 o
  -5   2  11     2267.54     2268.53    134.63 o
  -4   2  11        6.23       10.14      4.78 o
  -3   2  11     1529.29     1680.19     48.52 o
  -2   2  11      146.47      136.23      9.53 o
  -1   2  11      361.44      404.28     17.35 o
   0   2  11      471.16      468.87     28.47 o
   1   2  11      186.28      165.70     17.55 o
   2   2  11       44.88        5.17     21.46 o
  -7   3  11      140.65      137.57     10.86 o
  -6   3  11      104.09      116.13      8.24 o
  -5   3  11      439.36      443.27     21.91 o
  -4   3  11      592.18      631.36     20.20 o
  -3   3  11       97.68      100.49      7.78 o
  -2   3  11      174.09      178.48     13.09 o
  -1   3  11        7.93       42.69      8.63 o
   0   3  11       45.22       23.91     12.86 o
   1   3  11        0.33       -2.99      9.44 o
   2   3  11        4.31       -6.89     12.13 o
  -6   4  11       87.47      104.28     11.59 o
  -5   4  11       94.24       81.58     10.46 o
  -4   4  11        7.09       10.80      5.39 o
  -3   4  11       12.75        4.17      4.70 o
  -2   4  11       16.63        5.08      9.27 o
  -1   4  11       83.85       66.04      7.94 o
   0   4  11       32.07       33.45     10.10 o
   1   4  11       11.20       10.13      9.88 o
  -6   5  11        5.57       14.77      6.15 o
  -5   5  11       25.52       28.52      6.19 o
  -4   5  11       74.49       94.81      9.28 o
  -3   5  11      138.01      101.25      9.12 o
  -2   5  11       84.12       85.14      9.97 o
  -1   5  11      117.94      123.62     24.55 o
   0   5  11       24.44       37.31      7.30 o
  -5   6  11       50.05       61.82     11.44 o
  -4   6  11        1.92       -0.73      4.28 o
  -3   6  11        2.45       -5.44      5.65 o
  -2   6  11        5.79       19.36      6.51 o
  -1  -8  12        8.93        4.50     10.03 o
   0  -8  12        0.85       18.32      9.84 o
   1  -8  12       78.98       84.28     15.04 o
   2  -8  12       72.62       75.18     14.29 o
  -3  -7  12       46.09       70.83     13.81 o
  -2  -7  12       95.29       96.37      9.34 o
  -1  -7  12        2.68        4.85      9.18 o
   0  -7  12       75.88       80.63     11.44 o
   1  -7  12       28.67       66.49     12.32 o
   2  -7  12       29.47       20.37      9.26 o
   3  -7  12       14.44       22.83      7.07 o
  -4  -6  12        1.36       15.17     21.33 o
  -3  -6  12       11.21       14.39      6.27 o
  -2  -6  12       45.52       42.21      7.23 o
  -1  -6  12       37.21       21.77      8.88 o
   0  -6  12       21.74       12.45      9.30 o
   1  -6  12      272.83      240.00     19.24 o
   2  -6  12       74.11       83.30     14.00 o
   3  -6  12       29.60       34.88     13.97 o
  -4  -5  12       86.91       76.67      9.05 o
  -3  -5  12        9.66        3.54      8.99 o
  -2  -5  12        3.16       -8.33      9.15 o
  -1  -5  12       31.53       40.76      8.26 o
   0  -5  12      114.44       96.86      9.43 o
   1  -5  12      175.42      195.90     12.57 o
   2  -5  12        2.12        1.47     16.40 o
   3  -5  12        0.26       -7.95     13.76 o
  -5  -4  12       12.29       25.46      6.16 o
  -4  -4  12      257.71      251.87     15.47 o
  -3  -4  12        2.37       -4.56      5.77 o
  -2  -4  12      163.98      152.37     10.04 o
  -1  -4  12       14.77        3.73      7.14 o
   0  -4  12        2.71        5.32      7.63 o
   1  -4  12      226.89      257.15     18.23 o
   2  -4  12       43.04       19.20      9.29 o
   3  -4  12       11.51        1.93     18.22 o
  -5  -3  12       28.63       25.16      6.12 o
  -4  -3  12       38.95       46.62      8.50 o
  -3  -3  12      215.16      248.15     17.04 o
  -2  -3  12        4.09       19.31      6.15 o
  -1  -3  12      624.77      548.50     21.92 o
   0  -3  12       37.09       32.29      7.91 o
   1  -3  12       82.58       41.28      8.78 o
   2  -3  12       57.31       79.14     11.63 o
   3  -3  12       13.59       -4.57     14.68 o
  -5  -2  12       27.08       21.86      5.53 o
  -4  -2  12       62.94       74.98      6.20 o
  -3  -2  12       43.37       35.70      5.59 o
  -2  -2  12        1.55        4.86      4.18 o
  -1  -2  12      224.94      197.86      9.86 o
   0  -2  12      104.22       93.21      8.68 o
   1  -2  12       15.13        4.25      6.68 o
   2  -2  12        9.78       -1.14      5.60 o
   3  -2  12        3.75        3.30     11.07 o
  -6  -1  12        3.05        6.64      6.19 o
  -5  -1  12        3.07       -5.26      4.02 o
  -4  -1  12      233.14      252.04     11.43 o
  -3  -1  12       72.67       61.86      6.44 o
  -2  -1  12      149.10      129.22      8.37 o
  -1  -1  12      116.14       90.87      8.03 o
   0  -1  12       31.28        8.28      5.03 o
   1  -1  12       31.61        9.04      7.85 o
   2  -1  12        2.75      -10.77     11.63 o
   3  -1  12       51.24       75.33     12.00 o
  -6   0  12       37.69       24.25      6.89 o
  -5   0  12       44.58       43.64      5.60 o
  -4   0  12        1.13        1.63      3.81 o
  -3   0  12        0.99       -3.09      3.55 o
  -2   0  12        5.97        5.93      3.95 o
  -1   0  12       21.79       40.54      6.44 o
   0   0  12      256.91      269.40     15.79 o
   1   0  12       24.60       12.37      8.10 o
   2   0  12       62.39       39.45      9.85 o
  -6   1  12      111.11       81.53      6.83 o
  -5   1  12        1.62        6.23      3.55 o
  -4   1  12       31.22       30.28      5.23 o
  -3   1  12      104.74       96.96      6.36 o
  -2   1  12        0.76        7.32      5.38 o
  -1   1  12      167.81      156.57     10.45 o
   0   1  12       21.24       15.79      5.74 o
   1   1  12       63.93       51.64     10.98 o
   2   1  12        1.17        4.53     13.27 o
  -6   2  12      133.67      132.01      8.97 o
  -5   2  12       18.90       10.58      5.08 o
  -4   2  12       42.29       44.42      6.27 o
  -3   2  12        3.93       11.65      5.21 o
  -2   2  12        2.50        6.16      6.08 o
  -1   2  12      102.16      113.15     10.25 o
   0   2  12        1.52        8.28      7.54 o
   1   2  12        1.64       -4.72      8.97 o
  -6   3  12       49.66       61.33     10.97 o
  -5   3  12      264.22      229.10     17.69 o
  -4   3  12      454.82      456.04     22.63 o
  -3   3  12       14.24        2.32      4.49 o
  -2   3  12      436.35      475.65     25.35 o
  -1   3  12       32.80       38.80      7.98 o
   0   3  12        0.49        6.45     11.58 o
   1   3  12        7.64       23.04      9.88 o
  -6   4  12      224.76      219.65     20.66 o
  -5   4  12        5.49       14.38      6.71 o
  -4   4  12       17.93       29.30      5.67 o
  -3   4  12        9.63       13.57      7.94 o
  -2   4  12       43.03       49.69     11.28 o
  -1   4  12       56.70       69.58      9.31 o
   0   4  12        8.18        3.26      7.74 o
  -5   5  12       99.07      118.60      9.77 o
  -4   5  12        5.05       -4.43      4.50 o
  -3   5  12       19.04       28.66      7.30 o
  -2   5  12       16.82       20.46      8.33 o
  -2  -7  13        1.42        1.29      6.60 o
  -1  -7  13       14.19       14.28      7.83 o
   0  -7  13       82.73       57.56     10.09 o
   1  -7  13       60.15       57.23     18.79 o
  -3  -6  13       42.65       24.54     10.89 o
  -2  -6  13       12.70        4.68      7.00 o
  -1  -6  13       58.65       97.18      9.45 o
   0  -6  13       41.12       32.52      9.94 o
   1  -6  13       45.17       51.95     14.41 o
   2  -6  13        3.59       -3.52      5.87 o
  -4  -5  13        1.84       -4.41      6.01 o
  -3  -5  13       74.06       55.75     11.75 o
  -2  -5  13        7.37        1.20      7.13 o
  -1  -5  13      160.65      160.26     13.71 o
   0  -5  13      156.30      131.23     12.63 o
   1  -5  13        5.04       32.45     12.17 o
   2  -5  13       10.87        8.10     10.19 o
  -5  -4  13       11.68       33.59     11.31 o
  -4  -4  13       49.70       81.62     14.46 o
  -3  -4  13       63.32       47.95      8.47 o
  -2  -4  13      135.80      108.42     10.00 o
  -1  -4  13       64.72       79.18     10.28 o
   0  -4  13        1.87       14.58      5.42 o
   1  -4  13       67.52       55.82      7.25 o
   2  -4  13        0.37       39.77     16.95 o
   3  -4  13      129.26      124.58     18.88 o
  -5  -3  13       34.32       50.16      7.11 o
  -4  -3  13       93.96       93.84      8.60 o
  -3  -3  13        0.85        3.68      7.94 o
  -2  -3  13       46.90        7.82      6.04 o
  -1  -3  13       54.65       63.96      8.04 o
   0  -3  13      225.52      203.57     18.61 o
   1  -3  13       21.65       19.16      8.60 o
   2  -3  13       83.31       65.42     14.01 o
  -5  -2  13      365.30      392.43     25.30 o
  -4  -2  13       45.46       61.40      6.86 o
  -3  -2  13      443.75      407.56     24.46 o
  -2  -2  13       22.58       24.83      4.21 o
  -1  -2  13       21.64        8.34      8.72 o
   0  -2  13      112.50       78.10     10.02 o
   1  -2  13       13.22      -10.94     16.06 o
   2  -2  13       46.92       41.50     19.49 o
  -6  -1  13      101.16       87.27      9.35 o
  -5  -1  13       26.65       24.94      5.94 o
  -4  -1  13        6.94        9.49     14.28 o
  -3  -1  13       14.50       17.09      3.96 o
  -2  -1  13       11.17       20.42      5.47 o
  -1  -1  13       49.33       51.85      8.13 o
   0  -1  13      117.10      165.35     27.20 o
   1  -1  13        2.51       -8.85     11.24 o
   2  -1  13      137.31      112.47     25.84 o
  -6   0  13       11.88       12.46      6.12 o
  -5   0  13       31.77       40.20      5.76 o
  -4   0  13       26.18       52.07     14.10 o
  -3   0  13        4.39       10.82      6.36 o
  -2   0  13      206.67      176.43     14.96 o
  -1   0  13      110.73      117.98      9.48 o
   0   0  13        1.42       -0.80      7.38 o
   1   0  13       25.22       25.15      7.28 o
   2   0  13       33.16       40.35      9.98 o
  -6   1  13        1.82        4.96      5.02 o
  -5   1  13        0.54       -4.05      6.59 o
  -4   1  13       17.23        4.92      7.68 o
  -3   1  13        0.20       -1.74      4.96 o
  -2   1  13       96.77      106.92      8.99 o
  -1   1  13      107.36      123.41     10.13 o
   0   1  13        5.69        0.40      5.33 o
   1   1  13        7.93       -3.01     10.37 o
  -6   2  13       11.13       36.05      9.23 o
  -5   2  13      143.16      168.06     16.64 o
  -4   2  13        4.65        0.84      5.06 o
  -3   2  13       45.40       44.90      7.61 o
  -2   2  13        2.31       -9.23      6.15 o
  -1   2  13      192.71      178.95     32.18 o
   0   2  13        3.44        4.56      6.64 o
   1   2  13      200.10      266.65     21.69 o
  -5   3  13       17.76        8.10      5.05 o
  -4   3  13       68.61       74.40      8.91 o
  -3   3  13       10.77       16.74      7.31 o
  -2   3  13        8.22       -3.95      7.24 o
  -1   3  13       15.03       22.88      7.51 o
   0   3  13       48.62       32.18      8.02 o
  -5   4  13       18.20       12.51      5.93 o
  -4   4  13       59.82       99.63     25.81 o
  -3   4  13      122.71      130.03     14.51 o
  -2   4  13      104.37      132.36     14.33 o
  -2  -6  14       14.09       24.83      7.99 o
  -1  -6  14       59.45       56.68     11.20 o
   0  -6  14      117.89       79.74     19.18 o
   1  -6  14        3.20       17.87     11.15 o
  -3  -5  14        0.98       -6.07      8.68 o
  -2  -5  14       39.31       20.61      7.73 o
  -1  -5  14      193.26      215.27     16.09 o
   0  -5  14       14.08       23.97     16.40 o
   1  -5  14       54.88       75.03     15.94 o
  -4  -4  14        0.97        6.56      6.38 o
  -3  -4  14       45.13       47.49     10.78 o
  -2  -4  14       33.33       30.74      7.42 o
  -1  -4  14       44.30       39.07      9.05 o
   0  -4  14       27.32       19.98      8.16 o
   1  -4  14       16.32       14.00      7.12 o
   2  -4  14       76.94       99.00     14.03 o
  -4  -3  14        5.56        6.21      6.50 o
  -3  -3  14       14.52       11.50      5.62 o
  -2  -3  14       68.16       73.17     19.16 o
  -1  -3  14      238.28      258.12     16.63 o
   0  -3  14        2.85       -5.18      8.94 o
   1  -3  14      102.82       90.16      9.74 o
   2  -3  14       38.09       68.91     14.45 o
  -5  -2  14        0.01      -10.71      8.00 o
  -4  -2  14       54.44       53.21      7.56 o
  -3  -2  14       24.15       18.63      5.83 o
  -2  -2  14      179.72      171.81     16.42 o
  -1  -2  14       47.44       18.11      8.61 o
   0  -2  14        6.56       30.09     11.83 o
   1  -2  14       48.54       35.93     11.33 o
  -5  -1  14       88.28       64.99      9.09 o
  -4  -1  14       17.30       24.59      7.09 o
  -3  -1  14        6.52       28.08      7.50 o
  -2  -1  14      212.28      253.07     17.33 o
  -1  -1  14        2.13       -6.64      9.49 o
   0  -1  14       13.58       11.63     14.68 o
   1  -1  14       10.12       21.76     15.82 o
  -5   0  14       26.04       13.81      6.46 o
  -4   0  14       16.40       24.60      7.79 o
  -3   0  14       74.23       49.11      8.45 o
  -2   0  14       87.15       93.48      8.18 o
  -1   0  14       10.17       33.97      8.57 o
   0   0  14       33.10       39.58      9.33 o
   1   0  14       64.11       23.74     10.91 o
  -5   1  14       17.64       18.60      5.69 o
  -4   1  14       39.72       35.54      7.31 o
  -3   1  14      132.08      137.73     10.45 o
  -2   1  14       45.31       35.88      8.46 o
  -1   1  14        5.54        7.25      5.79 o
   0   1  14       31.75       15.37      9.10 o
  -5   2  14        1.87       -4.94      9.04 o
  -4   2  14        9.54        3.26      5.87 o
  -3   2  14       48.30       50.96      6.75 o
  -2   2  14       42.40       30.77      6.91 o
  -1   2  14       12.85        7.70      6.93 o
  -4   3  14        0.02        6.85      6.91 o
  -3   3  14      312.51      310.53     26.61 o
  -2   3  14        0.39       -2.46     12.20 o
  -2  -5  15      143.11      142.65     29.81 o
  -1  -5  15        0.09      -19.03     12.69 o
   0  -5  15       42.18       26.66     11.97 o
  -3  -4  15       89.87      104.89     11.44 o
  -2  -4  15       43.95       15.37     11.80 o
  -1  -4  15        2.97       39.34     13.26 o
   0  -4  15        9.76       -2.94     22.04 o
  -2  -3  15       30.07       54.89     13.92 o
  -1  -3  15        0.46        5.34      9.52 o
   0  -3  15       14.28       23.94      9.95 o
  -4  -2  15       33.55       49.02     13.79 o
  -3  -2  15      117.65      155.89     14.40 o
  -2  -2  15       22.42       -0.70      8.85 o
  -1  -2  15        6.27       21.10      7.37 o
   0  -2  15       99.28      184.83     13.26 o
  -4  -1  15      137.91      139.58     20.55 o
  -3  -1  15       23.31       19.84      6.87 o
  -2  -1  15        3.61        1.78      8.26 o
  -1  -1  15        0.18      -19.17     12.78 o
   0  -1  15      105.48      118.01     13.15 o
  -4   0  15       29.82       29.89      8.66 o
  -3   0  15        9.63        0.38      7.11 o
  -2   0  15       54.13       48.74      9.55 o
  -1   0  15        2.66        8.36     11.54 o
  -4   1  15      123.08      159.28     15.25 o
  -3   1  15       32.22       19.34      9.87 o
  -2   1  15        4.98       18.07      9.33 o
 
